# Supplementary material for: DNA Damage Regulates Translation through β-TRCP Targeting of CReP
Source: PLoS Genet. 2015 Jun 19;11(6):e1005292. doi: 10.1371/journal.pgen.1005292 (PMC4474599; doi:10.1371/journal.pgen.1005292)
Supplement: S1 Table — All polypeptides identified in any of five βTRCP Ligase Trap purifications (three with and two without MG132) or any negative control purification. For each polypeptide found in any Ligase Trap purification, the total spectral counts, normalized to the total number of counts for that purification, is listed, along with the average number of background counts. The score listed for each condition is the average number of counts pulled down for that polypeptide in that condition divided by the average number of background counts. (XLSX) [file pgen.1005292.s013.xlsx]

## Sheet: beta-TRCP
LocusID	Description	bTrCP+MG132 #1	bTrCP+MG132 #2	bTrCP+MG132 #3	bTrCP, no MG132 #1	bTrCP, no MG132 #2	average MG132 background	average no MG132 background	bTRCP+MG132 score	bTRCP, no MG132 score
Q9UKB1	F-box/WD repeat-containing protein 11 OS=Homo sapiens GN=FBXW11 PE=1 SV=1	116.9	249	199.2	355.056	109.7	0	0	infinite	infinite
Q9Y297	F-box/WD repeat-containing protein 1A OS=Homo sapiens GN=BTRC PE=1 SV=1	25.2	83	66.4	222.472	22.6	0	0	infinite	infinite
Q16236	Nuclear factor erythroid 2-related factor 2 OS=Homo sapiens GN=NFE2L2 PE=1 SV=3	6	49.8	28	0	0	0	0	infinite	0
Q5SWA1	Protein phosphatase 1 regulatory subunit 15B OS=Homo sapiens GN=PPP1R15B PE=1 SV=1	8.6	33.2	38.4	0	0	0	0	infinite	0
O95155	Ubiquitin conjugation factor E4 B OS=Homo sapiens GN=UBE4B PE=1 SV=1	15.3	47	17.5	51.6854	16.3	0	0	infinite	infinite
P18848	Cyclic AMP-dependent transcription factor ATF-4 OS=Homo sapiens GN=ATF4 PE=1 SV=3	12.6	30.4	31.5	0	0	0	0	infinite	0
P30304	M-phase inducer phosphatase 1 OS=Homo sapiens GN=CDC25A PE=1 SV=2	9.3	30.4	24.5	8.98876	0	0	0	infinite	infinite
Q9H8N7	Zinc finger protein 395 OS=Homo sapiens GN=ZNF395 PE=1 SV=2	7.3	24.9	21	0	0	0	0	infinite	0
P15822	Zinc finger protein 40 OS=Homo sapiens GN=HIVEP1 PE=1 SV=3	20.6	24.9	0	92.1348	55.9	0	0	infinite	infinite
P31629	Transcription factor HIVEP2 OS=Homo sapiens GN=HIVEP2 PE=1 SV=2	25.2	11.1	0	51.6854	38.2	0	0	infinite	infinite
Q6ZNC4	Zinc finger protein 704 OS=Homo sapiens GN=ZNF704 PE=2 SV=1	6	19.4	10.5	0	0	0	0	infinite	0
Q53EL6	Programmed cell death protein 4 OS=Homo sapiens GN=PDCD4 PE=1 SV=1	2.7	13.8	14	20.2247	7.8	0	0	infinite	infinite
O14503	Class E basic helix-loop-helix protein 40 OS=Homo sapiens GN=BHLHE40 PE=1 SV=1	9.3	13.8	7	4.49438	2.1	0	0	infinite	infinite
P30305	M-phase inducer phosphatase 2 OS=Homo sapiens GN=CDC25B PE=1 SV=2	6.6	8.3	7	4.49438	0	0	0	infinite	infinite
P48634	Large proline-rich protein BAT2 OS=Homo sapiens GN=BAT2 PE=1 SV=2	4	5.5	10.5	6.74157	2.1	0	0	infinite	infinite
Q8TB45	DEP domain-containing mTOR-interacting protein OS=Homo sapiens GN=DEPDC6 PE=1 SV=2	4.6	8.3	7	0	0	0	0	infinite	0
Q9UH99	SUN domain-containing protein 2 OS=Homo sapiens GN=SUN2 PE=1 SV=3	0	8.3	10.5	0	0	0	0	infinite	0
Q6ZN18	Zinc finger protein AEBP2 OS=Homo sapiens GN=AEBP2 PE=1 SV=2	4	2.8	7	8.98876	0	0	0	infinite	infinite
Q9Y4G8	Rap guanine nucleotide exchange factor 2 OS=Homo sapiens GN=RAPGEF2 PE=1 SV=1	3.3	8.3	0	0	0	0	0	infinite	0
Q9H3C7	Gametogenetin-binding protein 2 OS=Homo sapiens GN=GGNBP2 PE=1 SV=1	2	5.5	3.5	11.236	0	0	0	infinite	infinite
Q01664	Transcription factor AP-4 OS=Homo sapiens GN=TFAP4 PE=1 SV=2	2	8.3	0	8.98876	1.4	0	0	infinite	infinite
Q9UKT4	F-box only protein 5 OS=Homo sapiens GN=FBXO5 PE=1 SV=1	0	2.8	7	0	0	0	0	infinite	0
O15055	Period circadian protein homolog 2 OS=Homo sapiens GN=PER2 PE=1 SV=2	2	5.5	0	0	0	0	0	infinite	0
P05091	Aldehyde dehydrogenase, mitochondrial OS=Homo sapiens GN=ALDH2 PE=1 SV=2	4	2.8	0	0	4.2	0	0	infinite	infinite
Q9GZV5	WW domain-containing transcription regulator protein 1 OS=Homo sapiens GN=WWTR1 PE=1 SV=1	1.3	5.5	0	0	1.4	0	0	infinite	infinite
Q9C026	Tripartite motif-containing protein 9 OS=Homo sapiens GN=TRIM9 PE=1 SV=1	0	2.8	3.5	0	1.4	0	0	infinite	infinite
Q31612	HLA class I histocompatibility antigen, B-73 alpha chain OS=Homo sapiens GN=HLA-B PE=1 SV=1	0	2.8	3.5	0	0	0	0	infinite	0
Q09160	HLA class I histocompatibility antigen, A-80 alpha chain OS=Homo sapiens GN=HLA-A PE=2 SV=1	0	2.8	3.5	0	0	0	0	infinite	0
Q9C0F1	Uncharacterized protein KIAA1712 OS=Homo sapiens GN=KIAA1712 PE=1 SV=2	0	2.8	3.5	0	0	0	0	infinite	0
Q9NYF0	Dapper homolog 1 OS=Homo sapiens GN=DACT1 PE=2 SV=2	0	2.8	3.5	0	0	0	0	infinite	0
Q8TF40	Folliculin-interacting protein 1 OS=Homo sapiens GN=FNIP1 PE=1 SV=2	0	2.8	3.5	0	0	0	0	infinite	0
Q92833	Protein Jumonji OS=Homo sapiens GN=JARID2 PE=1 SV=2	6	0	0	0	2.1	0	0	infinite	infinite
Q5VU97	VWFA and cache domain-containing protein 1 OS=Homo sapiens GN=CACHD1 PE=1 SV=2	0	5.5	0	6.74157	2.1	0	0	infinite	infinite
P61077	Ubiquitin-conjugating enzyme E2 D3 OS=Homo sapiens GN=UBE2D3 PE=1 SV=1	0	5.5	0	0	0	0	0	infinite	0
P62837	Ubiquitin-conjugating enzyme E2 D2 OS=Homo sapiens GN=UBE2D2 PE=1 SV=1	0	5.5	0	0	0	0	0	infinite	0
Q8IW50	Uncharacterized protein C9orf25 OS=Homo sapiens GN=C9orf25 PE=1 SV=3	0	5.5	0	0	0	0	0	infinite	0
Q9Y6R6	Zinc finger protein 780B OS=Homo sapiens GN=ZNF780B PE=2 SV=1	0	5.5	0	0	0	0	0	infinite	0
P57078	Receptor-interacting serine/threonine-protein kinase 4 OS=Homo sapiens GN=RIPK4 PE=1 SV=1	2	2.8	0	6.74157	1.4	0	0	infinite	infinite
Q86WH2	Ras association domain-containing protein 3 OS=Homo sapiens GN=RASSF3 PE=1 SV=1	1.3	0	3.5	0	0	0	0	infinite	0
P23490	Loricrin OS=Homo sapiens GN=LOR PE=1 SV=2	4.6	0	0	0	0	0	0.75	infinite	0
Q9C0J9	Class E basic helix-loop-helix protein 41 OS=Homo sapiens GN=BHLHE41 PE=2 SV=1	4	0	0	0	2.1	0	0	infinite	infinite
Q765P7	MTSS1-like protein OS=Homo sapiens GN=MTSS1L PE=1 SV=1	0	0	3.5	0	0	0	0	infinite	0
Q9Y6M5	Zinc transporter 1 OS=Homo sapiens GN=SLC30A1 PE=1 SV=3	0	0	3.5	0	2.8	0	0	infinite	infinite
O15173	Membrane-associated progesterone receptor component 2 OS=Homo sapiens GN=PGRMC2 PE=1 SV=1	0	0	3.5	0	0	0	0	infinite	0
A6NNY8	Ubiquitin carboxyl-terminal hydrolase 27 OS=Homo sapiens GN=USP27X PE=2 SV=3	0	0	3.5	0	0	0	0	infinite	0
A0M8Q6	Ig lambda-7 chain C region OS=Homo sapiens GN=IGLC7 PE=1 SV=2	0	0	3.5	0	0	0	0	infinite	0
P21781	Keratinocyte growth factor OS=Homo sapiens GN=FGF7 PE=1 SV=1	0	0	3.5	0	0	0	0	infinite	0
Q2TVT4	Putative keratinocyte growth factor-like protein 1 OS=Homo sapiens GN=KGFLP1 PE=5 SV=1	0	0	3.5	0	0	0	0	infinite	0
P31025	Lipocalin-1 OS=Homo sapiens GN=LCN1 PE=1 SV=1	0	0	3.5	0	0	0	0	infinite	0
O75629	Protein CREG1 OS=Homo sapiens GN=CREG1 PE=1 SV=1	0	0	3.5	0	0	0	0	infinite	0
Q9Y3B8	Oligoribonuclease, mitochondrial OS=Homo sapiens GN=REXO2 PE=1 SV=3	0	0	3.5	0	0	0	0	infinite	0
Q9NUM3	Zinc transporter ZIP9 OS=Homo sapiens GN=SLC39A9 PE=2 SV=2	0	0	3.5	0	0	0	0	infinite	0
Q7L5L3	Glycerophosphodiester phosphodiesterase domain-containing protein 3 OS=Homo sapiens GN=GDPD3 PE=2 SV=3	0	0	3.5	0	0	0	0	infinite	0
Q9NS23	Ras association domain-containing protein 1 OS=Homo sapiens GN=RASSF1 PE=1 SV=1	0	0	3.5	0	0	0	0	infinite	0
Q9Y2G7	Zinc finger protein 30 homolog OS=Homo sapiens GN=ZFP30 PE=2 SV=1	0	0	3.5	0	0	0	0	infinite	0
Q53H47	Histone-lysine N-methyltransferase SETMAR OS=Homo sapiens GN=SETMAR PE=1 SV=1	0	0	3.5	0	0	0	0	infinite	0
P07332	Tyrosine-protein kinase Fes/Fps OS=Homo sapiens GN=FES PE=1 SV=3	0	0	3.5	0	0	0	0	infinite	0
Q96FW1	Ubiquitin thioesterase OTUB1 OS=Homo sapiens GN=OTUB1 PE=1 SV=2	0	2.8	0	0	0	0	1.1	infinite	0
Q9NS86	LanC-like protein 2 OS=Homo sapiens GN=LANCL2 PE=1 SV=1	0	2.8	0	0	1.4	0	0.75	infinite	0.933333
P54105	Methylosome subunit pICln OS=Homo sapiens GN=CLNS1A PE=1 SV=1	0	2.8	0	0	1.4	0	0	infinite	infinite
Q9BRA2	Thioredoxin domain-containing protein 17 OS=Homo sapiens GN=TXNDC17 PE=1 SV=1	0	2.8	0	0	1.4	0	0	infinite	infinite
Q9HCE6	Rho guanine nucleotide exchange factor 10-like protein OS=Homo sapiens GN=ARHGEF10L PE=1 SV=2	0	2.8	0	0	0	0	0	infinite	0
Q14210	Lymphocyte antigen 6D OS=Homo sapiens GN=LY6D PE=1 SV=1	0	2.8	0	0	0	0	0	infinite	0
Q9NRP0	Oligosaccharyltransferase complex subunit OSTC OS=Homo sapiens GN=OSTC PE=1 SV=1	0	2.8	0	0	0	0	0	infinite	0
P18510	Interleukin-1 receptor antagonist protein OS=Homo sapiens GN=IL1RN PE=1 SV=1	0	2.8	0	0	0	0	0	infinite	0
Q8IUR0	Trafficking protein particle complex subunit 5 OS=Homo sapiens GN=TRAPPC5 PE=1 SV=1	0	2.8	0	0	0	0	0	infinite	0
Q9BSY9	PPPDE peptidase domain-containing protein 1 OS=Homo sapiens GN=PPPDE1 PE=2 SV=1	0	2.8	0	0	0	0	0	infinite	0
Q9H8H3	Methyltransferase-like protein 7A OS=Homo sapiens GN=METTL7A PE=1 SV=1	0	2.8	0	0	0	0	0	infinite	0
Q9NP55	Protein Plunc OS=Homo sapiens GN=PLUNC PE=1 SV=1	0	2.8	0	0	0	0	0	infinite	0
Q9Y2D1	Cyclic AMP-dependent transcription factor ATF-5 OS=Homo sapiens GN=ATF5 PE=1 SV=3	0	2.8	0	0	0	0	0	infinite	0
Q8NEX9	Short-chain dehydrogenase/reductase family 9C member 7 OS=Homo sapiens GN=SDR9C7 PE=2 SV=1	0	2.8	0	0	0	0	0	infinite	0
Q9Y5Q3	Transcription factor MafB OS=Homo sapiens GN=MAFB PE=1 SV=2	0	2.8	0	0	0	0	0	infinite	0
Q9NUQ9	Protein FAM49B OS=Homo sapiens GN=FAM49B PE=1 SV=1	0	2.8	0	0	0	0	0	infinite	0
Q92496	Complement factor H-related protein 4 OS=Homo sapiens GN=CFHR4 PE=1 SV=2	0	2.8	0	0	0	0	0	infinite	0
O14656	Torsin-1A OS=Homo sapiens GN=TOR1A PE=1 SV=1	0	2.8	0	0	0	0	0	infinite	0
Q96G23	LAG1 longevity assurance homolog 2 OS=Homo sapiens GN=LASS2 PE=1 SV=1	0	2.8	0	0	0	0	0	infinite	0
P31350	Ribonucleoside-diphosphate reductase subunit M2 OS=Homo sapiens GN=RRM2 PE=1 SV=1	0	2.8	0	0	0	0	0	infinite	0
P05549	Transcription factor AP-2-alpha OS=Homo sapiens GN=TFAP2A PE=1 SV=1	0	2.8	0	0	0	0	0	infinite	0
Q92481	Transcription factor AP-2-beta OS=Homo sapiens GN=TFAP2B PE=1 SV=2	0	2.8	0	0	0	0	0	infinite	0
Q6VUC0	Transcription factor AP-2-epsilon OS=Homo sapiens GN=TFAP2E PE=2 SV=1	0	2.8	0	0	0	0	0	infinite	0
Q8WWR8	Sialidase-4 OS=Homo sapiens GN=NEU4 PE=1 SV=3	0	2.8	0	0	0	0	0	infinite	0
Q13188	Serine/threonine-protein kinase 3 OS=Homo sapiens GN=STK3 PE=1 SV=2	0	2.8	0	0	0	0	0	infinite	0
P54577	Tyrosyl-tRNA synthetase, cytoplasmic OS=Homo sapiens GN=YARS PE=1 SV=4	0	2.8	0	0	0	0	0	infinite	0
Q96L92	Sorting nexin-27 OS=Homo sapiens GN=SNX27 PE=1 SV=2	0	2.8	0	0	0	0	0	infinite	0
Q9NSD9	Phenylalanyl-tRNA synthetase beta chain OS=Homo sapiens GN=FARSB PE=1 SV=2	0	2.8	0	0	0	0	0	infinite	0
Q8N865	Uncharacterized protein C7orf31 OS=Homo sapiens GN=C7orf31 PE=2 SV=3	0	2.8	0	0	0	0	0	infinite	0
Q9UJY4	ADP-ribosylation factor-binding protein GGA2 OS=Homo sapiens GN=GGA2 PE=1 SV=3	0	2.8	0	0	0	0	0	infinite	0
P38606	V-type proton ATPase catalytic subunit A OS=Homo sapiens GN=ATP6V1A PE=1 SV=2	0	2.8	0	0	0	0	0	infinite	0
Q5TG08	Putative uncharacterized protein LOC388900 OS=Homo sapiens PE=1 SV=2	0	2.8	0	0	0	0	0	infinite	0
Q9H4Z3	Phosphorylated CTD-interacting factor 1 OS=Homo sapiens GN=PCIF1 PE=1 SV=1	0	2.8	0	0	0	0	0	infinite	0
Q8N1B4	Vacuolar protein sorting-associated protein 52 homolog OS=Homo sapiens GN=VPS52 PE=1 SV=1	0	2.8	0	0	0	0	0	infinite	0
Q9NY33	Dipeptidyl peptidase 3 OS=Homo sapiens GN=DPP3 PE=1 SV=2	0	2.8	0	0	0	0	0	infinite	0
Q5VUJ6	Leucine-rich repeat and calponin homology domain-containing protein 2 OS=Homo sapiens GN=LRCH2 PE=2 SV=2	0	2.8	0	0	0	0	0	infinite	0
Q15052	Rho guanine nucleotide exchange factor 6 OS=Homo sapiens GN=ARHGEF6 PE=1 SV=2	0	2.8	0	0	0	0	0	infinite	0
Q8N961	Ankyrin repeat and BTB/POZ domain-containing protein 2 OS=Homo sapiens GN=ABTB2 PE=2 SV=1	0	2.8	0	0	0	0	0	infinite	0
Q5MIZ7	Serine/threonine-protein phosphatase 4 regulatory subunit 3B OS=Homo sapiens GN=SMEK2 PE=1 SV=1	0	2.8	0	0	0	0	0	infinite	0
Q6IN85	Serine/threonine-protein phosphatase 4 regulatory subunit 3A OS=Homo sapiens GN=SMEK1 PE=1 SV=1	0	2.8	0	0	0	0	0	infinite	0
P78344	Eukaryotic translation initiation factor 4 gamma 2 OS=Homo sapiens GN=EIF4G2 PE=1 SV=1	0	2.8	0	0	0	0	0	infinite	0
P52790	Hexokinase-3 OS=Homo sapiens GN=HK3 PE=1 SV=2	0	2.8	0	0	0	0	0	infinite	0
O95644	Nuclear factor of activated T-cells, cytoplasmic 1 OS=Homo sapiens GN=NFATC1 PE=1 SV=3	0	2.8	0	0	0	0	0	infinite	0
Q8N8A2	Serine/threonine-protein phosphatase 6 regulatory ankyrin repeat subunit B OS=Homo sapiens GN=ANKRD44 PE=1 SV=3	0	2.8	0	0	0	0	0	infinite	0
Q9BTW9	Tubulin-specific chaperone D OS=Homo sapiens GN=TBCD PE=1 SV=1	0	2.8	0	0	0	0	0	infinite	0
Q96T23	Remodeling and spacing factor 1 OS=Homo sapiens GN=RSF1 PE=1 SV=2	0	2.8	0	0	0	0	0	infinite	0
Q15022	Polycomb protein SUZ12 OS=Homo sapiens GN=SUZ12 PE=1 SV=3	2	0	0	0	0	0	0	infinite	0
Q3L8U1	Chromodomain-helicase-DNA-binding protein 9 OS=Homo sapiens GN=CHD9 PE=1 SV=2	2	0	0	0	0	0	0	infinite	0
O95867	Lymphocyte antigen 6 complex locus protein G6c OS=Homo sapiens GN=LY6G6C PE=1 SV=1	2	0	0	0	0	0	0.8	infinite	0
Q9H1E1	Ribonuclease 7 OS=Homo sapiens GN=RNASE7 PE=1 SV=1	2	0	0	0	0	0	0	infinite	0
O43390	Heterogeneous nuclear ribonucleoprotein R OS=Homo sapiens GN=HNRNPR PE=1 SV=1	1.3	0	0	4.49438	3.5	0	0	infinite	infinite
P35520	Cystathionine beta-synthase OS=Homo sapiens GN=CBS PE=1 SV=2	1.3	0	0	0	0	0	0.8	infinite	0
Q9Y337	Kallikrein-5 OS=Homo sapiens GN=KLK5 PE=1 SV=1	1.3	0	0	0	0	0	0	infinite	0
Q96RU7	Tribbles homolog 3 OS=Homo sapiens GN=TRIB3 PE=1 SV=2	1.3	0	0	0	0	0	0	infinite	0
P78559	Microtubule-associated protein 1A OS=Homo sapiens GN=MAP1A PE=1 SV=5	1.3	0	0	0	0	0	0	infinite	0
P49862	Kallikrein-7 OS=Homo sapiens GN=KLK7 PE=1 SV=1	6	0	3.5	0	1.4	0.1	2.25	31.6667	0.311111
Q8TAD4	Zinc transporter 5 OS=Homo sapiens GN=SLC30A5 PE=1 SV=1	1.3	0	3.5	0	0	0.0631579	0.8	25.3333	0
P55786	Puromycin-sensitive aminopeptidase OS=Homo sapiens GN=NPEPPS PE=1 SV=2	0	5.5	0	0	0	0.0842105	0	21.7708	0
Q00653	Nuclear factor NF-kappa-B p100 subunit OS=Homo sapiens GN=NFKB2 PE=1 SV=4	7.3	2.8	0	0	0	0.157895	0	21.3222	0
Q9UHK0	Nuclear fragile X mental retardation-interacting protein 1 OS=Homo sapiens GN=NUFIP1 PE=1 SV=2	0	2.8	0	0	0	0.347368	0	2.68687	0
Q9UI26	Importin-11 OS=Homo sapiens GN=IPO11 PE=1 SV=1	0	2.8	0	0	0	0.0631579	0	14.7778	0
Q9Y315	Putative deoxyribose-phosphate aldolase OS=Homo sapiens GN=DERA PE=1 SV=2	0	2.8	0	0	0	0.0631579	0	14.7778	0
P43686	26S protease regulatory subunit 6B OS=Homo sapiens GN=PSMC4 PE=1 SV=2	0	2.8	0	0	0	0.0736842	0	12.6667	0
P43246	DNA mismatch repair protein Msh2 OS=Homo sapiens GN=MSH2 PE=1 SV=1	0	2.8	0	0	0	0.0789474	0	11.8222	0
P33992	DNA replication licensing factor MCM5 OS=Homo sapiens GN=MCM5 PE=1 SV=5	0	8.3	0	0	2.8	0.236842	0	11.6815	infinite
Q92504	Zinc transporter SLC39A7 OS=Homo sapiens GN=SLC39A7 PE=1 SV=2	0	0	3.5	0	0	0.1	0	11.6667	0
O95409	Zinc finger protein ZIC 2 OS=Homo sapiens GN=ZIC2 PE=1 SV=2	20.6	22.1	35	51.6854	11.3	2.10442	3.45	12.3074	9.12832
P53350	Serine/threonine-protein kinase PLK1 OS=Homo sapiens GN=PLK1 PE=1 SV=1	0	2.8	0	0	0	0.0842105	0	11.0833	0
Q8N720	Zinc finger protein 655 OS=Homo sapiens GN=ZNF655 PE=1 SV=3	0	2.8	0	0	0	0.0842105	0	11.0833	0
O00507	Probable ubiquitin carboxyl-terminal hydrolase FAF-Y OS=Homo sapiens GN=USP9Y PE=1 SV=2	9.3	11.1	3.5	0	0	1.05789	0	7.53068	0
O75844	CAAX prenyl protease 1 homolog OS=Homo sapiens GN=ZMPSTE24 PE=1 SV=2	0	2.8	0	0	0	0.1	0	9.33333	0
Q13144	Translation initiation factor eIF-2B subunit epsilon OS=Homo sapiens GN=EIF2B5 PE=1 SV=3	0	2.8	0	0	0	0.1	0	9.33333	0
Q01518	Adenylyl cyclase-associated protein 1 OS=Homo sapiens GN=CAP1 PE=1 SV=4	0	0	3.5	0	0	0.347368	0	3.35859	0
P31949	Protein S100-A11 OS=Homo sapiens GN=S100A11 PE=1 SV=2	0	0	3.5	0	0	0.136842	0	8.52564	0
Q16563	Synaptophysin-like protein 1 OS=Homo sapiens GN=SYPL1 PE=1 SV=1	0	0	3.5	0	0	0.136842	0	8.52564	0
Q02487	Desmocollin-2 OS=Homo sapiens GN=DSC2 PE=1 SV=1	2	0	0	0	0	0	0	6.66667e+10	0
P01891	HLA class I histocompatibility antigen, A-68 alpha chain OS=Homo sapiens GN=HLA-A PE=1 SV=4	0	2.8	3.5	0	0	0.268421	0	7.82353	0
P10314	HLA class I histocompatibility antigen, A-32 alpha chain OS=Homo sapiens GN=HLA-A PE=2 SV=2	0	2.8	3.5	0	0	0.268421	0	7.82353	0
P16189	HLA class I histocompatibility antigen, A-31 alpha chain OS=Homo sapiens GN=HLA-A PE=2 SV=2	0	2.8	3.5	0	0	0.268421	0	7.82353	0
P16190	HLA class I histocompatibility antigen, A-33 alpha chain OS=Homo sapiens GN=HLA-A PE=1 SV=3	0	2.8	3.5	0	0	0.268421	0	7.82353	0
P18462	HLA class I histocompatibility antigen, A-25 alpha chain OS=Homo sapiens GN=HLA-A PE=2 SV=1	0	2.8	3.5	0	0	0.268421	0	7.82353	0
P30450	HLA class I histocompatibility antigen, A-26 alpha chain OS=Homo sapiens GN=HLA-A PE=1 SV=2	0	2.8	3.5	0	0	0.268421	0	7.82353	0
P30453	HLA class I histocompatibility antigen, A-34 alpha chain OS=Homo sapiens GN=HLA-A PE=1 SV=1	0	2.8	3.5	0	0	0.268421	0	7.82353	0
P30456	HLA class I histocompatibility antigen, A-43 alpha chain OS=Homo sapiens GN=HLA-A PE=2 SV=1	0	2.8	3.5	0	0	0.268421	0	7.82353	0
P30457	HLA class I histocompatibility antigen, A-66 alpha chain OS=Homo sapiens GN=HLA-A PE=1 SV=1	0	2.8	3.5	0	0	0.268421	0	7.82353	0
P30459	HLA class I histocompatibility antigen, A-74 alpha chain OS=Homo sapiens GN=HLA-A PE=1 SV=1	0	2.8	3.5	0	0	0.268421	0	7.82353	0
P30512	HLA class I histocompatibility antigen, A-29 alpha chain OS=Homo sapiens GN=HLA-A PE=2 SV=2	0	2.8	3.5	0	0	0.268421	0	7.82353	0
Q7Z3T8	Zinc finger FYVE domain-containing protein 16 OS=Homo sapiens GN=ZFYVE16 PE=1 SV=2	2.7	0	0	0	0	0.115789	0	7.77273	0
Q9H0W9	Ester hydrolase C11orf54 OS=Homo sapiens GN=C11orf54 PE=1 SV=1	3.3	22.1	0	0	5.7	0.989474	7.75	8.55674	0.367742
Q9Y4X5	Protein ariadne-1 homolog OS=Homo sapiens GN=ARIH1 PE=1 SV=2	8.6	5.5	21	15.7303	7.8	1.86842	1.55	6.26197	7.59043
P37837	Transaldolase OS=Homo sapiens GN=TALDO1 PE=1 SV=2	0	2.8	3.5	0	0	0.284211	0	7.38889	0
P01833	Polymeric immunoglobulin receptor OS=Homo sapiens GN=PIGR PE=1 SV=4	0	2.8	3.5	0	0	0.284211	0	7.38889	0
Q9NXV2	BTB/POZ domain-containing protein KCTD5 OS=Homo sapiens GN=KCTD5 PE=1 SV=1	0	8.3	0	0	0	1.56316	0	1.76992	0
Q15631	Translin OS=Homo sapiens GN=TSN PE=1 SV=1	0	2.8	0	0	0	0.131579	1.1	7.09333	0
Q14155	Rho guanine nucleotide exchange factor 7 OS=Homo sapiens GN=ARHGEF7 PE=1 SV=2	0	2.8	0	0	0	0.131579	1.55	7.09333	0
P00492	Hypoxanthine-guanine phosphoribosyltransferase OS=Homo sapiens GN=HPRT1 PE=1 SV=2	2	5.5	0	0	1.4	0.352632	0.75	7.08955	0.933333
P20339	Ras-related protein Rab-5A OS=Homo sapiens GN=RAB5A PE=1 SV=2	0	2.8	0	0	0	0.136842	0	6.82051	0
Q9H0E2	Toll-interacting protein OS=Homo sapiens GN=TOLLIP PE=1 SV=1	0	0	3.5	0	0	0.173684	0	6.71717	0
Q8NEP7	Kelch domain-containing protein 9 OS=Homo sapiens GN=KLHDC9 PE=1 SV=2	2	0	0	0	2.1	0.1	0	6.66667	infinite
Q9H9G7	Protein argonaute-3 OS=Homo sapiens GN=EIF2C3 PE=1 SV=2	5.3	0	0	0	2.8	0.268421	0	6.5817	infinite
Q9GZV4	Eukaryotic translation initiation factor 5A-2 OS=Homo sapiens GN=EIF5A2 PE=1 SV=3	5.3	0	0	0	0	0.273684	0	6.45513	0
Q99536	Synaptic vesicle membrane protein VAT-1 homolog OS=Homo sapiens GN=VAT1 PE=1 SV=2	0	5.5	0	0	0	0.584211	0	3.13814	0
P49773	Histidine triad nucleotide-binding protein 1 OS=Homo sapiens GN=HINT1 PE=1 SV=2	2.7	30.4	0	0	5.7	2.0575	1.1	5.36249	2.59091
Q9H9B4	Sideroflexin-1 OS=Homo sapiens GN=SFXN1 PE=1 SV=4	0	5.5	0	0	0	0.294737	0	6.22024	0
P28066	Proteasome subunit alpha type-5 OS=Homo sapiens GN=PSMA5 PE=1 SV=3	0	5.5	3.5	0	0	0.489474	0	6.12903	0
Q92928	Putative Ras-related protein Rab-1C OS=Homo sapiens GN=RAB1C PE=5 SV=2	0	8.3	0	0	0	0.457895	0	6.04215	0
Q6P6B7	Ankyrin repeat domain-containing protein 16 OS=Homo sapiens GN=ANKRD16 PE=2 SV=1	2	5.5	0	0	1.4	0.336842	1.55	7.42187	0.451613
P0C7T9	Putative basic leucine zipper and W2 domain-containing protein 1-like 1 OS=Homo sapiens GN=BZW1L1 PE=2 SV=1	0	2.8	0	0	0	0.157895	0	5.91111	0
Q7L1Q6	Basic leucine zipper and W2 domain-containing protein 1 OS=Homo sapiens GN=BZW1 PE=1 SV=1	0	2.8	0	0	0	0.157895	0	5.91111	0
P35222	Catenin beta-1 OS=Homo sapiens GN=CTNNB1 PE=1 SV=1	23.9	91.3	62.9	33.7079	12.7	9.67349	3.95	6.13705	5.87441
P10619	Lysosomal protective protein OS=Homo sapiens GN=CTSA PE=1 SV=2	0	0	7	0	1.4	0.421053	0	5.54167	infinite
Q9BVI4	Nucleolar complex protein 4 homolog OS=Homo sapiens GN=NOC4L PE=1 SV=1	0	5.5	0	0	0	0.336842	0	5.44271	0
P01877	Ig alpha-2 chain C region OS=Homo sapiens GN=IGHA2 PE=1 SV=3	2	2.8	7	0	0	0.889474	1.2	4.42209	0
Q9BW27	Nuclear pore complex protein Nup85 OS=Homo sapiens GN=NUP85 PE=1 SV=1	0	2.8	0	0	0	0.173684	0	5.37374	0
O43169	Cytochrome b5 type B OS=Homo sapiens GN=CYB5B PE=1 SV=2	0	2.8	0	0	0	0.173684	0	5.37374	0
Q99735	Microsomal glutathione S-transferase 2 OS=Homo sapiens GN=MGST2 PE=1 SV=1	0	2.8	0	0	0	0.173684	0	5.37374	0
Q15125	3-beta-hydroxysteroid-Delta(8),Delta(7)-isomerase OS=Homo sapiens GN=EBP PE=1 SV=3	0	2.8	0	0	0	0.173684	0	5.37374	0
Q8WY22	BRI3-binding protein OS=Homo sapiens GN=BRI3BP PE=1 SV=1	0	2.8	0	0	0	0.173684	0	5.37374	0
P10155	60 kDa SS-A/Ro ribonucleoprotein OS=Homo sapiens GN=TROVE2 PE=1 SV=2	0	2.8	0	0	0	0.173684	0	5.37374	0
Q9NRA8	Eukaryotic translation initiation factor 4E transporter OS=Homo sapiens GN=EIF4ENIF1 PE=1 SV=2	1.3	2.8	0	0	0	0.257895	0	5.29932	0
P62140	Serine/threonine-protein phosphatase PP1-beta catalytic subunit OS=Homo sapiens GN=PPP1CB PE=1 SV=3	2	0	0	0	0	0.126316	2.2	5.27778	0
P01892	HLA class I histocompatibility antigen, A-2 alpha chain OS=Homo sapiens GN=HLA-A PE=1 SV=1	0	2.8	3.5	0	0	0.4	0	5.25	0
P10316	HLA class I histocompatibility antigen, A-69 alpha chain OS=Homo sapiens GN=HLA-A PE=1 SV=2	0	2.8	3.5	0	0	0.4	0	5.25	0
P58107	Epiplakin OS=Homo sapiens GN=EPPK1 PE=1 SV=1	3.3	0	0	0	2.1	0.510526	0	2.15464	infinite
Q9HCJ3	Ribonucleoprotein PTB-binding 2 OS=Homo sapiens GN=RAVER2 PE=1 SV=2	3.3	11.1	0	0	2.8	0.947368	2.25	5.06667	0.622222
O75182	Paired amphipathic helix protein Sin3b OS=Homo sapiens GN=SIN3B PE=1 SV=2	2	2.8	0	0	2.1	0.315789	0	5.06667	infinite
Q5JU69	Torsin-2A OS=Homo sapiens GN=TOR2A PE=2 SV=1	2	0	0	0	0	0.131579	1.45	5.06667	0
P25787	Proteasome subunit alpha type-2 OS=Homo sapiens GN=PSMA2 PE=1 SV=2	0	2.8	3.5	0	0	1.3	0	1.61538	0
P01842	Ig lambda chain C regions OS=Homo sapiens GN=IGLC1 PE=1 SV=1	2	0	3.5	0	0	0.368421	0.8	4.97619	0
P0CF74	Ig lambda-6 chain C region OS=Homo sapiens GN=IGLC6 PE=4 SV=1	2	0	3.5	0	0	0.368421	0.8	4.97619	0
Q96FQ6	Protein S100-A16 OS=Homo sapiens GN=S100A16 PE=1 SV=1	0	0	7	0	1.4	0.768421	0	3.03653	infinite
P07858	Cathepsin B OS=Homo sapiens GN=CTSB PE=1 SV=3	2	0	0	0	0	0.136842	0	4.87179	0
Q05639	Elongation factor 1-alpha 2 OS=Homo sapiens GN=EEF1A2 PE=1 SV=1	0	22.1	0	0	0	1.57583	0	4.67478	0
O95292	Vesicle-associated membrane protein-associated protein B/C OS=Homo sapiens GN=VAPB PE=1 SV=3	0	2.8	0	0	0	0.2	0	4.66667	0
P49419	Alpha-aminoadipic semialdehyde dehydrogenase OS=Homo sapiens GN=ALDH7A1 PE=1 SV=5	0	0	3.5	0	0	0.173684	0.8	6.71717	0
Q9H0U3	Magnesium transporter protein 1 OS=Homo sapiens GN=MAGT1 PE=1 SV=1	2	0	0	0	0	0.147368	0	4.52381	0
Q96T25	Zinc finger protein ZIC 5 OS=Homo sapiens GN=ZIC5 PE=1 SV=1	4.6	5.5	0	15.7303	3.5	0.745249	0	4.5175	infinite
P68871	Hemoglobin subunit beta OS=Homo sapiens GN=HBB PE=1 SV=2	4.6	0	3.5	0	1.4	0.473684	4.3	5.7	0.162791
Q9UNN5	FAS-associated factor 1 OS=Homo sapiens GN=FAF1 PE=1 SV=2	1.3	5.5	3.5	0	0	0.773684	0	4.43764	0
P52209	6-phosphogluconate dehydrogenase, decarboxylating OS=Homo sapiens GN=PGD PE=1 SV=3	0	22.1	3.5	0	0	1.92632	2.25	4.42987	0
P62158	Calmodulin OS=Homo sapiens GN=CALM1 PE=1 SV=2	0	0	3.5	0	0	0.268421	0	4.34641	0
P62820	Ras-related protein Rab-1A OS=Homo sapiens GN=RAB1A PE=1 SV=3	0	8.3	0	0	0	0.636842	0	4.34435	0
Q9H0U4	Ras-related protein Rab-1B OS=Homo sapiens GN=RAB1B PE=1 SV=1	0	8.3	0	0	0	0.636842	0	4.34435	0
Q9Y261	Hepatocyte nuclear factor 3-beta OS=Homo sapiens GN=FOXA2 PE=1 SV=1	1.3	0	0	0	0	0.1	0	4.33333	0
P61106	Ras-related protein Rab-14 OS=Homo sapiens GN=RAB14 PE=1 SV=4	1.3	2.8	0	0	1.4	0.236842	0	5.77037	infinite
P09960	Leukotriene A-4 hydrolase OS=Homo sapiens GN=LTA4H PE=1 SV=2	0	5.5	0	0	0	0.431579	0.75	4.24797	0
Q9NZH8	Interleukin-1 family member 9 OS=Homo sapiens GN=IL1F9 PE=1 SV=1	3.3	5.5	14	0	2.1	3.18421	1.2	2.38678	0.875
Q9C075	Keratin, type I cytoskeletal 23 OS=Homo sapiens GN=KRT23 PE=1 SV=2	2.7	0	17.5	0	5	1.42105	3.95	4.73827	0.632911
P55000	Secreted Ly-6/uPAR-related protein 1 OS=Homo sapiens GN=SLURP1 PE=1 SV=2	0	0	7	0	0	0.552632	0	4.22222	0
Q99687	Homeobox protein Meis3 OS=Homo sapiens GN=MEIS3 PE=1 SV=3	0	0	3.5	0	0	0.868421	0	1.34343	0
P12532	Creatine kinase U-type, mitochondrial OS=Homo sapiens GN=CKMT1A PE=1 SV=1	0	2.8	0	0	0	0.521053	0	1.79125	0
P61026	Ras-related protein Rab-10 OS=Homo sapiens GN=RAB10 PE=1 SV=1	0	2.8	0	0	0	0.226316	0.75	4.12403	0
P04080	Cystatin-B OS=Homo sapiens GN=CSTB PE=1 SV=2	0	0	3.5	0	0	0.284211	0	4.10494	0
Q15828	Cystatin-M OS=Homo sapiens GN=CST6 PE=1 SV=1	1.3	5.5	0	0	0	1.14737	0	1.97554	0
O14770	Homeobox protein Meis2 OS=Homo sapiens GN=MEIS2 PE=1 SV=2	0	13.8	3.5	4.49438	6.4	1.45318	2.2	3.96832	2.476
Q5NDL2	Uncharacterized glycosyltransferase AER61 OS=Homo sapiens GN=AER61 PE=2 SV=1	0	5.5	0	0	4.2	0.463158	1.1	3.95833	1.90909
Q68D91	Metallo-beta-lactamase domain-containing protein 2 OS=Homo sapiens GN=MBLAC2 PE=1 SV=2	0	2.8	0	0	0	0.236842	1.55	3.94074	0
P31946	14-3-3 protein beta/alpha OS=Homo sapiens GN=YWHAB PE=1 SV=3	4.6	2.8	0	0	0	0.631579	1.2	3.90556	0
Q13838	Spliceosome RNA helicase BAT1 OS=Homo sapiens GN=BAT1 PE=1 SV=1	0	22.1	7	0	2.8	2.48947	2.2	3.89641	0.636364
P13010	X-ray repair cross-complementing protein 5 OS=Homo sapiens GN=XRCC5 PE=1 SV=3	2	22.1	0	0	0	1.98421	0	4.04863	0
O75436	Vacuolar protein sorting-associated protein 26A OS=Homo sapiens GN=VPS26A PE=1 SV=2	1.3	2.8	0	0	1.4	0.352632	2.3	3.87562	0.304348
P69905	Hemoglobin subunit alpha OS=Homo sapiens GN=HBA1 PE=1 SV=2	2	0	0	0	0	0.173684	0.75	3.83838	0
P06702	Protein S100-A9 OS=Homo sapiens GN=S100A9 PE=1 SV=1	7.3	16.6	14	0	2.8	3.81053	2.25	3.31538	0.622222
Q96CS3	FAS-associated factor 2 OS=Homo sapiens GN=FAF2 PE=1 SV=2	0	0	3.5	0	0	0.305263	0	3.82184	0
P27695	DNA-(apurinic or apyrimidinic site) lyase OS=Homo sapiens GN=APEX1 PE=1 SV=2	1.3	2.8	0	0	0	0.273684	1.9	4.99359	0
Q95604	HLA class I histocompatibility antigen, Cw-17 alpha chain OS=Homo sapiens GN=HLA-C PE=1 SV=1	0	2.8	3.5	0	0	0.557895	0	3.76415	0
P07099	Epoxide hydrolase 1 OS=Homo sapiens GN=EPHX1 PE=1 SV=1	0	5.5	0	0	0	0.494737	1.1	3.70567	0
Q9BW92	Threonyl-tRNA synthetase, mitochondrial OS=Homo sapiens GN=TARS2 PE=1 SV=1	0	2.8	0	0	0	0.252632	0	3.69444	0
Q07020	60S ribosomal protein L18 OS=Homo sapiens GN=RPL18 PE=1 SV=2	0	2.8	0	0	0	0.252632	0	3.69444	0
P30501	HLA class I histocompatibility antigen, Cw-2 alpha chain OS=Homo sapiens GN=HLA-C PE=1 SV=1	0	2.8	3.5	0	0	0.573684	0	3.66055	0
P09622	Dihydrolipoyl dehydrogenase, mitochondrial OS=Homo sapiens GN=DLD PE=1 SV=2	2	8.3	3.5	0	1.4	1.14211	1.45	4.02765	0.482759
Q9Y3R4	Sialidase-2 OS=Homo sapiens GN=NEU2 PE=1 SV=2	2	0	3.5	0	1.4	0.968421	0.8	1.89312	0.875
P23771	Trans-acting T-cell-specific transcription factor GATA-3 OS=Homo sapiens GN=GATA3 PE=1 SV=1	0	2.8	3.5	0	0	0.594737	0	3.53097	0
O95573	Long-chain-fatty-acid--CoA ligase 3 OS=Homo sapiens GN=ACSL3 PE=1 SV=3	1.3	5.5	0	0	0	0.657895	0	3.44533	0
P05120	Plasminogen activator inhibitor 2 OS=Homo sapiens GN=SERPINB2 PE=1 SV=2	2	5.5	7	0	2.8	2.5	1.2	1.93333	1.16667
Q92995	Ubiquitin carboxyl-terminal hydrolase 13 OS=Homo sapiens GN=USP13 PE=1 SV=2	2	0	0	0	0	0.194737	0	3.42342	0
Q96S82	Ubiquitin-like protein 7 OS=Homo sapiens GN=UBL7 PE=1 SV=2	0	5.5	3.5	4.49438	0	0.878947	0	3.41317	infinite
Q8N5K1	CDGSH iron sulfur domain-containing protein 2 OS=Homo sapiens GN=CISD2 PE=1 SV=1	0	2.8	0	0	0	0.273684	1.1	3.41026	0
Q96P70	Importin-9 OS=Homo sapiens GN=IPO9 PE=1 SV=3	0	2.8	0	0	0	0.273684	0	3.41026	0
A8K2U0	Alpha-2-macroglobulin-like protein 1 OS=Homo sapiens GN=A2ML1 PE=1 SV=2	4	0	3.5	0	0	0.742105	0	3.36879	0
Q6IS14	Eukaryotic translation initiation factor 5A-1-like OS=Homo sapiens GN=EIF5AL1 PE=1 SV=2	5.3	0	0	0	0	0.821053	0	2.15171	0
P28070	Proteasome subunit beta type-4 OS=Homo sapiens GN=PSMB4 PE=1 SV=4	0	0	3.5	0	0	0.352632	0	3.30846	0
P13797	Plastin-3 OS=Homo sapiens GN=PLS3 PE=1 SV=4	0	0	3.5	0	0	0.352632	0	3.30846	0
Q92859	Neogenin OS=Homo sapiens GN=NEO1 PE=1 SV=2	1.3	0	0	0	0	0	1.9	4.33333e+10	0
P14136	Glial fibrillary acidic protein OS=Homo sapiens GN=GFAP PE=1 SV=1	0	2.8	0	0	0	0.284211	0	3.28395	0
P13798	Acylamino-acid-releasing enzyme OS=Homo sapiens GN=APEH PE=1 SV=4	0	2.8	0	0	0	0.284211	0	3.28395	0
Q96BH1	E3 ubiquitin-protein ligase RNF25 OS=Homo sapiens GN=RNF25 PE=1 SV=1	0	2.8	3.5	0	1.4	0.642105	1.1	3.27049	0.636364
P36873	Serine/threonine-protein phosphatase PP1-gamma catalytic subunit OS=Homo sapiens GN=PPP1CC PE=1 SV=1	2	0	0	0	0	0.205263	0	3.24786	0
P01591	Immunoglobulin J chain OS=Homo sapiens GN=IGJ PE=1 SV=4	0	2.8	3.5	0	0	0.942105	0	2.22905	0
P21796	Voltage-dependent anion-selective channel protein 1 OS=Homo sapiens GN=VDAC1 PE=1 SV=2	0	5.5	10.5	0	0	1.94737	1.45	2.73874	0
Q5VYK3	Proteasome-associated protein ECM29 homolog OS=Homo sapiens GN=ECM29 PE=1 SV=2	0	2.8	0	0	0	0.289474	0	3.22424	0
Q9TNN7	HLA class I histocompatibility antigen, Cw-5 alpha chain OS=Homo sapiens GN=HLA-C PE=2 SV=1	0	2.8	3.5	0	0	0.652632	0	3.21774	0
Q9NVH6	Trimethyllysine dioxygenase, mitochondrial OS=Homo sapiens GN=TMLHE PE=1 SV=1	6.6	11.1	0	0	6.4	1.66842	5.25	3.53628	0.609524
P00338	L-lactate dehydrogenase A chain OS=Homo sapiens GN=LDHA PE=1 SV=2	2.7	16.6	3.5	4.49438	2.1	2.53684	2.65	2.99585	1.24422
P62937	Peptidyl-prolyl cis-trans isomerase A OS=Homo sapiens GN=PPIA PE=1 SV=2	4	2.8	7	0	3.5	1.55789	4.7	2.9527	0.37234
Q58FF7	Putative heat shock protein HSP 90-beta-3 OS=Homo sapiens GN=HSP90AB3P PE=5 SV=1	5.3	0	0	0	0	0.552632	0	3.19683	0
Q9BWU1	Cell division protein kinase 19 OS=Homo sapiens GN=CDK19 PE=1 SV=1	2	0	0	0	0	0.210526	0	3.16667	0
Q86V81	THO complex subunit 4 OS=Homo sapiens GN=THOC4 PE=1 SV=3	1.3	0	0	0	1.4	0.431579	0.8	1.00407	0.875
P05109	Protein S100-A8 OS=Homo sapiens GN=S100A8 PE=1 SV=1	3.3	5.5	10.5	0	2.8	1.94211	2.3	3.31256	0.608696
P30505	HLA class I histocompatibility antigen, Cw-8 alpha chain OS=Homo sapiens GN=HLA-C PE=2 SV=1	0	2.8	3.5	0	0	0.689474	0	3.0458	0
P06753	Tropomyosin alpha-3 chain OS=Homo sapiens GN=TPM3 PE=1 SV=1	0	0	3.5	0	0	0.384211	0	3.03653	0
P04083	Annexin A1 OS=Homo sapiens GN=ANXA1 PE=1 SV=2	6.6	0	21	0	2.1	3.53684	2.75	2.60119	0.381818
Q9H334	Forkhead box protein P1 OS=Homo sapiens GN=FOXP1 PE=1 SV=1	6	11.1	0	0	6.4	1.74698	2.6	3.26278	1.23077
P68036	Ubiquitin-conjugating enzyme E2 L3 OS=Homo sapiens GN=UBE2L3 PE=1 SV=1	10.6	24.9	17.5	0	6.4	5.96442	7.8	2.96201	0.410256
P11387	DNA topoisomerase 1 OS=Homo sapiens GN=TOP1 PE=1 SV=2	3.3	8.3	3.5	0	2.1	1.54211	3	3.26394	0.35
Q9H4A4	Aminopeptidase B OS=Homo sapiens GN=RNPEP PE=1 SV=2	0	2.8	0	0	0	0.310526	0	3.00565	0
O75396	Vesicle-trafficking protein SEC22b OS=Homo sapiens GN=SEC22B PE=1 SV=3	0	2.8	0	0	0	0.310526	0.75	3.00565	0
Q8IY67	Ribonucleoprotein PTB-binding 1 OS=Homo sapiens GN=RAVER1 PE=1 SV=1	8	0	0	0	4.2	0.805263	2.3	3.31155	0.913043
P30520	Adenylosuccinate synthetase isozyme 2 OS=Homo sapiens GN=ADSS PE=1 SV=3	0	5.5	0	0	1.4	0.52946	0.75	3.46265	0.933333
P00441	Superoxide dismutase [Cu-Zn] OS=Homo sapiens GN=SOD1 PE=1 SV=2	0	2.8	7	0	1.4	2.14211	1.6	1.52498	0.4375
Q8N999	Uncharacterized protein C12orf29 OS=Homo sapiens GN=C12orf29 PE=1 SV=2	4	5.5	0	0	4.2	0.984211	3.45	3.21747	0.608696
Q01844	RNA-binding protein EWS OS=Homo sapiens GN=EWSR1 PE=1 SV=1	1.3	0	0	0	0	0.147368	1.8	2.94048	0
O75380	NADH dehydrogenase [ubiquinone] iron-sulfur protein 6, mitochondrial OS=Homo sapiens GN=NDUFS6 PE=1 SV=1	1.3	0	0	0	2.8	0.0631579	1.1	6.86111	1.27273
P52907	F-actin-capping protein subunit alpha-1 OS=Homo sapiens GN=CAPZA1 PE=1 SV=3	4	8.3	0	0	1.4	2.28421	0.8	1.79493	0.875
Q9Y2V0	Uncharacterized protein C15orf41 OS=Homo sapiens GN=C15orf41 PE=1 SV=2	0	2.8	0	0	0	0.321053	1.55	2.9071	0
P49750	YLP motif-containing protein 1 OS=Homo sapiens GN=YLPM1 PE=1 SV=3	0	2.8	0	0	0	0.236842	0.75	3.94074	0
P49755	Transmembrane emp24 domain-containing protein 10 OS=Homo sapiens GN=TMED10 PE=1 SV=2	2	0	3.5	0	1.4	0.842105	0.8	2.17708	0.875
P02808	Statherin OS=Homo sapiens GN=STATH PE=1 SV=2	0	2.8	3.5	0	0	0.726316	0	2.8913	0
P49721	Proteasome subunit beta type-2 OS=Homo sapiens GN=PSMB2 PE=1 SV=1	0	5.5	3.5	0	0	1.35263	0	2.2179	0
Q7Z406	Myosin-14 OS=Homo sapiens GN=MYH14 PE=1 SV=1	2	0	0	0	0	0.236842	0.8	2.81481	0
P19013	Keratin, type II cytoskeletal 4 OS=Homo sapiens GN=KRT4 PE=1 SV=4	10.6	0	62.9	8.98876	2.1	7.94789	9.9	3.08258	0.560039
P18206	Vinculin OS=Homo sapiens GN=VCL PE=1 SV=4	2.7	5.5	7	0	2.8	2.81053	3.55	1.80275	0.394366
P13489	Ribonuclease inhibitor OS=Homo sapiens GN=RNH1 PE=1 SV=2	4	24.9	10.5	4.49438	4.2	5.43158	7.45	2.41796	0.583516
Q92820	Gamma-glutamyl hydrolase OS=Homo sapiens GN=GGH PE=1 SV=2	1.3	0	7	0	2.8	0.863158	3.05	3.20528	0.459016
P12036	Neurofilament heavy polypeptide OS=Homo sapiens GN=NEFH PE=1 SV=4	0	2.8	0	0	0	0.631579	0.75	1.47778	0
Q13867	Bleomycin hydrolase OS=Homo sapiens GN=BLMH PE=1 SV=1	5.3	0	10.5	0	7.8	1.91053	3.75	2.75666	1.04
O43548	Protein-glutamine gamma-glutamyltransferase 5 OS=Homo sapiens GN=TGM5 PE=1 SV=4	1.3	5.5	3.5	0	0	1.54211	0	2.22639	0
O43776	Asparaginyl-tRNA synthetase, cytoplasmic OS=Homo sapiens GN=NARS PE=1 SV=1	0	2.8	0	0	2.8	0.342105	0.75	2.72821	1.86667
Q9ULU8	Calcium-dependent secretion activator 1 OS=Homo sapiens GN=CADPS PE=1 SV=3	0	2.8	0	0	0	0.342105	0	2.72821	0
P49590	Probable histidyl-tRNA synthetase, mitochondrial OS=Homo sapiens GN=HARS2 PE=1 SV=1	0	5.5	0	0	0	0.678947	0	2.70026	0
Q07000	HLA class I histocompatibility antigen, Cw-15 alpha chain OS=Homo sapiens GN=HLA-C PE=1 SV=1	0	2.8	3.5	0	0	0.778947	0	2.69595	0
O14646	Chromodomain-helicase-DNA-binding protein 1 OS=Homo sapiens GN=CHD1 PE=1 SV=2	2	0	0	0	1.4	0.163158	3.35	4.08602	0.208955
Q969J2	Zinc finger protein with KRAB and SCAN domains 4 OS=Homo sapiens GN=ZKSCAN4 PE=1 SV=1	2	0	0	0	1.4	0.163158	1.1	4.08602	0.636364
P62877	RING-box protein 1 OS=Homo sapiens GN=RBX1 PE=1 SV=1	0	2.8	0	0	1.4	0.347368	0	2.68687	infinite
P06737	Glycogen phosphorylase, liver form OS=Homo sapiens GN=PYGL PE=1 SV=4	0	8.3	0	0	0	0.947368	0.75	2.92037	0
P48739	Phosphatidylinositol transfer protein beta isoform OS=Homo sapiens GN=PITPNB PE=1 SV=2	0	5.5	0	0	0	0.984211	0.75	1.86275	0
P02810	Salivary acidic proline-rich phosphoprotein 1/2 OS=Homo sapiens GN=PRH1 PE=1 SV=2	0	0	3.5	0	0	1.32632	0	0.87963	0
Q6ZVX7	Non-specific cytotoxic cell receptor protein 1 homolog OS=Homo sapiens GN=NCCRP1 PE=1 SV=1	0	5.5	10.5	0	0	2.82632	0.8	1.88703	0
P56192	Methionyl-tRNA synthetase, cytoplasmic OS=Homo sapiens GN=MARS PE=1 SV=2	2	8.3	3.5	0	1.4	1.76316	2.2	2.60896	0.318182
O95825	Quinone oxidoreductase-like protein 1 OS=Homo sapiens GN=CRYZL1 PE=1 SV=2	0	2.8	0	0	1.4	0.273684	2.3	3.41026	0.304348
A6QL63	Ankyrin repeat and BTB/POZ domain-containing protein BTBD11 OS=Homo sapiens GN=BTBD11 PE=2 SV=3	7.3	13.8	3.5	17.9775	7.8	2.76531	11.1	2.96531	1.16115
P22059	Oxysterol-binding protein 1 OS=Homo sapiens GN=OSBP PE=1 SV=1	0	11.1	0	0	1.4	1.59474	3.7	2.32013	0.189189
O60256	Phosphoribosyl pyrophosphate synthase-associated protein 2 OS=Homo sapiens GN=PRPSAP2 PE=1 SV=1	2.7	11.1	0	0	1.4	2.09324	2.2	2.19755	0.318182
Q9NXG6	Transmembrane prolyl 4-hydroxylase OS=Homo sapiens GN=P4HTM PE=1 SV=2	2	0	0	0	0	0.263158	0	2.53333	0
Q9UKJ3	G patch domain-containing protein 8 OS=Homo sapiens GN=GPATCH8 PE=1 SV=2	2	0	0	0	0	0.263158	0	2.53333	0
P54619	5'-AMP-activated protein kinase subunit gamma-1 OS=Homo sapiens GN=PRKAG1 PE=1 SV=1	2	5.5	0	0	1.4	0.857895	1.1	2.91411	0.636364
P63208	S-phase kinase-associated protein 1 OS=Homo sapiens GN=SKP1 PE=1 SV=2	2	5.5	3.5	0	1.4	1.95789	0.8	1.87276	0.875
P08727	Keratin, type I cytoskeletal 19 OS=Homo sapiens GN=KRT19 PE=1 SV=3	14.6	0	41.9	0	14.2	6.56316	12.1	2.86955	0.586777
P08134	Rho-related GTP-binding protein RhoC OS=Homo sapiens GN=RHOC PE=1 SV=1	0	2.8	0	0	0	0.373684	0.75	2.49765	0
P82970	High mobility group nucleosome-binding domain-containing protein 5 OS=Homo sapiens GN=HMGN5 PE=1 SV=1	1.3	0	0	0	0	0.173684	0	2.49495	0
P42357	Histidine ammonia-lyase OS=Homo sapiens GN=HAL PE=1 SV=1	3.3	5.5	10.5	0	2.1	2.88421	2.6	2.23054	0.403846
O14818	Proteasome subunit alpha type-7 OS=Homo sapiens GN=PSMA7 PE=1 SV=1	1.3	2.8	3.5	0	1.4	1.47895	0.8	1.71293	0.875
Q8TAA3	Proteasome subunit alpha type-7-like OS=Homo sapiens GN=PSMA8 PE=1 SV=3	1.3	2.8	3.5	0	0	1.02632	0	2.46838	0
P13716	Delta-aminolevulinic acid dehydratase OS=Homo sapiens GN=ALAD PE=1 SV=1	0	0	3.5	0	0	0.768421	0	1.51826	0
Q8NEW0	Zinc transporter 7 OS=Homo sapiens GN=SLC30A7 PE=1 SV=1	4.6	5.5	14	0	5	3.04698	5.35	2.63649	0.46729
P30153	Serine/threonine-protein phosphatase 2A 65 kDa regulatory subunit A alpha isoform OS=Homo sapiens GN=PPP2R1A PE=1 SV=4	0	16.6	0	0	0	2.24906	0.8	2.46029	0
Q7L576	Cytoplasmic FMR1-interacting protein 1 OS=Homo sapiens GN=CYFIP1 PE=1 SV=1	0	5.5	0	0	0	0.747368	0	2.45305	0
P48454	Serine/threonine-protein phosphatase 2B catalytic subunit gamma isoform OS=Homo sapiens GN=PPP3CC PE=1 SV=3	2	2.8	0	0	0	0.478947	0	3.34066	0
Q9UIA9	Exportin-7 OS=Homo sapiens GN=XPO7 PE=1 SV=3	3.3	8.3	0	0	1.4	1.45263	1.6	2.66184	0.4375
Q9Y5J3	Hairy/enhancer-of-split related with YRPW motif protein 1 OS=Homo sapiens GN=HEY1 PE=1 SV=1	1.3	0	0	0	0	0.178947	0	2.42157	0
P12081	Histidyl-tRNA synthetase, cytoplasmic OS=Homo sapiens GN=HARS PE=1 SV=2	1.3	5.5	0	0	1.4	0.810526	0.8	2.79654	0.875
Q9P273	Teneurin-3 OS=Homo sapiens GN=ODZ3 PE=2 SV=3	0	5.5	0	0	0	0.764352	0	2.39854	0
P63104	14-3-3 protein zeta/delta OS=Homo sapiens GN=YWHAZ PE=1 SV=1	2.7	5.5	3.5	0	2.8	1.54737	3.55	2.52041	0.394366
Q9NUW8	Tyrosyl-DNA phosphodiesterase 1 OS=Homo sapiens GN=TDP1 PE=1 SV=2	3.3	5.5	0	0	3.5	1.1	3.4	2.66667	0.514706
Q13616	Cullin-1 OS=Homo sapiens GN=CUL1 PE=1 SV=2	17.3	130	66.4	35.9551	19.8	40.6374	24.95	1.7529	1.11734
O00470	Homeobox protein Meis1 OS=Homo sapiens GN=MEIS1 PE=1 SV=1	6	13.8	3.5	4.49438	9.2	2.96579	5.3	2.61876	1.29192
Q96RQ1	Endoplasmic reticulum-Golgi intermediate compartment protein 2 OS=Homo sapiens GN=ERGIC2 PE=1 SV=2	5.3	8.3	7	0	4.2	3.31579	3.35	2.0709	0.626866
Q9Y305	Acyl-coenzyme A thioesterase 9, mitochondrial OS=Homo sapiens GN=ACOT9 PE=1 SV=2	7.3	8.3	0	0	7.1	2.02105	5.75	2.57292	0.617391
P60763	Ras-related C3 botulinum toxin substrate 3 OS=Homo sapiens GN=RAC3 PE=1 SV=1	0	2.8	0	0	0	0.405263	0.8	2.30303	0
P21108	Ribose-phosphate pyrophosphokinase 3 OS=Homo sapiens GN=PRPS1L1 PE=1 SV=2	0	2.8	0	0	0	0.7	0	1.33333	0
P61204	ADP-ribosylation factor 3 OS=Homo sapiens GN=ARF3 PE=1 SV=2	6.6	24.9	0	0	9.9	4.97895	8.7	2.10888	0.568966
P84077	ADP-ribosylation factor 1 OS=Homo sapiens GN=ARF1 PE=1 SV=2	6.6	24.9	0	0	9.9	4.97895	8.7	2.10888	0.568966
Q9BXF3	Cat eye syndrome critical region protein 2 OS=Homo sapiens GN=CECR2 PE=1 SV=2	3.3	0	0	0	1.4	0.478947	2.7	2.2967	0.259259
P51148	Ras-related protein Rab-5C OS=Homo sapiens GN=RAB5C PE=1 SV=2	2.7	2.8	0	0	0	0.715789	3.4	2.56127	0
Q29960	HLA class I histocompatibility antigen, Cw-16 alpha chain OS=Homo sapiens GN=HLA-C PE=2 SV=1	0	2.8	3.5	0	0	0.921053	0	2.28	0
Q14574	Desmocollin-3 OS=Homo sapiens GN=DSC3 PE=1 SV=3	11.3	22.1	14	0	9.2	9.45994	6.55	1.6702	0.70229
Q96DA0	Zymogen granule protein 16 homolog B OS=Homo sapiens GN=ZG16B PE=1 SV=3	1.3	2.8	14	0	1.4	2.94737	0	2.04702	infinite
Q12905	Interleukin enhancer-binding factor 2 OS=Homo sapiens GN=ILF2 PE=1 SV=2	0	2.8	0	0	0	0.410526	0	2.2735	0
O43402	Neighbor of COX4 OS=Homo sapiens GN=COX4NB PE=1 SV=1	4	5.5	7	0	2.8	2.58421	3.65	2.12831	0.383562
Q13510	Acid ceramidase OS=Homo sapiens GN=ASAH1 PE=1 SV=5	2	2.8	3.5	0	0	1.22105	0	2.2658	0
Q9BQ52	Zinc phosphodiesterase ELAC protein 2 OS=Homo sapiens GN=ELAC2 PE=1 SV=2	11.3	49.8	0	13.4831	15.6	9.04282	14.9	2.25225	0.975944
Q00765	Receptor expression-enhancing protein 5 OS=Homo sapiens GN=REEP5 PE=1 SV=3	0	5.5	7	4.49438	1.4	1.76104	0	2.36603	infinite
P51149	Ras-related protein Rab-7a OS=Homo sapiens GN=RAB7A PE=1 SV=1	0	11.1	0	0	0	1.95263	0	1.89488	0
Q96EE3	Nucleoporin SEH1 OS=Homo sapiens GN=SEH1L PE=1 SV=3	1.3	0	0	0	1.4	0.194737	1.9	2.22523	0.368421
Q14240	Eukaryotic initiation factor 4A-II OS=Homo sapiens GN=EIF4A2 PE=1 SV=2	0	0	7	0	0	1.64055	0	1.42229	0
Q53RT3	Retroviral-like aspartic protease 1 OS=Homo sapiens GN=ASPRV1 PE=1 SV=1	0	2.8	0	0	0	0.421053	0	2.21667	0
P01857	Ig gamma-1 chain C region OS=Homo sapiens GN=IGHG1 PE=1 SV=1	7.3	5.5	0	0	7.1	2.51053	4.25	1.69951	0.835294
O00410	Importin-5 OS=Homo sapiens GN=IPO5 PE=1 SV=4	0	13.8	0	0	2.8	2	0	2.3	infinite
Q96QA5	Gasdermin-A OS=Homo sapiens GN=GSDMA PE=2 SV=3	6.6	16.6	14	0	5.7	7.38421	4.15	1.67926	0.686747
P30508	HLA class I histocompatibility antigen, Cw-12 alpha chain OS=Homo sapiens GN=HLA-C PE=1 SV=2	0	2.8	3.5	0	0	0.957895	0	2.19231	0
P00491	Purine nucleoside phosphorylase OS=Homo sapiens GN=PNP PE=1 SV=2	4	2.8	14	0	5	3.66803	3.4	1.89021	0.735294
P05089	Arginase-1 OS=Homo sapiens GN=ARG1 PE=1 SV=2	13.9	49.8	52.4	0	14.2	26.0635	10	1.48483	0.71
O95864	Fatty acid desaturase 2 OS=Homo sapiens GN=FADS2 PE=1 SV=1	3.3	2.8	3.5	0	2.8	1.4	2.3	2.28571	0.608696
Q96AG4	Leucine-rich repeat-containing protein 59 OS=Homo sapiens GN=LRRC59 PE=1 SV=1	3.3	19.4	0	0	1.4	3.51053	4.15	2.15542	0.168675
O15067	Phosphoribosylformylglycinamidine synthase OS=Homo sapiens GN=PFAS PE=1 SV=3	2.7	11.1	0	0	2.8	2.13684	3.8	2.15271	0.368421
O75635	Serpin B7 OS=Homo sapiens GN=SERPINB7 PE=2 SV=1	2	0	7	0	1.4	2.20526	0	1.36038	infinite
Q9NP59	Solute carrier family 40 member 1 OS=Homo sapiens GN=SLC40A1 PE=1 SV=1	0	11.1	0	0	0	5.57895	0	0.663208	0
Q5T749	Keratinocyte proline-rich protein OS=Homo sapiens GN=KPRP PE=1 SV=1	31.9	0	31.5	22.4719	15.6	8.91714	13.15	2.36997	1.4476
Q86SR0	Secreted Ly-6/uPAR-related protein 2 OS=Homo sapiens GN=SLURP2 PE=2 SV=1	0	2.8	3.5	0	0	1.28421	0	1.63525	0
P55268	Laminin subunit beta-2 OS=Homo sapiens GN=LAMB2 PE=1 SV=2	2	13.8	0	0	2.1	2.51955	5.75	2.09032	0.182609
P04279	Semenogelin-1 OS=Homo sapiens GN=SEMG1 PE=1 SV=2	0	0	45.4	0	0	7.14737	0	2.11733	0
Q99470	Stromal cell-derived factor 2 OS=Homo sapiens GN=SDF2 PE=1 SV=2	7.3	30.4	14	13.4831	8.5	7.86975	11.3	2.18982	0.972706
Q02218	2-oxoglutarate dehydrogenase, mitochondrial OS=Homo sapiens GN=OGDH PE=1 SV=3	2	11.1	0	0	4.2	1.85789	6.1	2.35033	0.344262
P54709	Sodium/potassium-transporting ATPase subunit beta-3 OS=Homo sapiens GN=ATP1B3 PE=1 SV=1	0	0	3.5	0	0	0.473684	0	2.46296	0
P04439	HLA class I histocompatibility antigen, A-3 alpha chain OS=Homo sapiens GN=HLA-A PE=1 SV=2	0	2.8	3.5	0	0	1.01053	0	2.07812	0
P05534	HLA class I histocompatibility antigen, A-24 alpha chain OS=Homo sapiens GN=HLA-A PE=1 SV=2	0	2.8	3.5	0	0	1.01053	0	2.07812	0
P13746	HLA class I histocompatibility antigen, A-11 alpha chain OS=Homo sapiens GN=HLA-A PE=1 SV=1	0	2.8	3.5	0	0	1.01053	0	2.07812	0
P16188	HLA class I histocompatibility antigen, A-30 alpha chain OS=Homo sapiens GN=HLA-A PE=1 SV=2	0	2.8	3.5	0	0	1.01053	0	2.07812	0
P30443	HLA class I histocompatibility antigen, A-1 alpha chain OS=Homo sapiens GN=HLA-A PE=1 SV=1	0	2.8	3.5	0	0	1.01053	0	2.07812	0
P30447	HLA class I histocompatibility antigen, A-23 alpha chain OS=Homo sapiens GN=HLA-A PE=1 SV=1	0	2.8	3.5	0	0	1.01053	0	2.07812	0
P30455	HLA class I histocompatibility antigen, A-36 alpha chain OS=Homo sapiens GN=HLA-A PE=1 SV=1	0	2.8	3.5	0	0	1.01053	0	2.07812	0
O95948	One cut domain family member 2 OS=Homo sapiens GN=ONECUT2 PE=2 SV=2	2	0	0	0	0	0.321053	1.2	2.0765	0
P60174	Triosephosphate isomerase OS=Homo sapiens GN=TPI1 PE=1 SV=2	5.3	5.5	7	4.49438	4.2	2.98947	6.15	1.98474	0.70686
Q9BRR6	ADP-dependent glucokinase OS=Homo sapiens GN=ADPGK PE=1 SV=1	2	2.8	0	0	2.1	0.773684	1.45	2.06803	0.724138
Q29963	HLA class I histocompatibility antigen, Cw-6 alpha chain OS=Homo sapiens GN=HLA-C PE=1 SV=2	0	2.8	3.5	0	0	1.01579	0	2.06736	0
P62258	14-3-3 protein epsilon OS=Homo sapiens GN=YWHAE PE=1 SV=1	8	11.1	3.5	0	10.6	3.44737	6.95	2.18524	0.76259
O43676	NADH dehydrogenase [ubiquinone] 1 beta subcomplex subunit 3 OS=Homo sapiens GN=NDUFB3 PE=1 SV=3	0	5.5	7	0	0	1.89474	2.65	2.19907	0
P31151	Protein S100-A7 OS=Homo sapiens GN=S100A7 PE=1 SV=4	2.7	8.3	21	0	0	7.17895	2.65	1.48583	0
P61586	Transforming protein RhoA OS=Homo sapiens GN=RHOA PE=1 SV=1	0	2.8	0	0	0	0.457895	0.75	2.03831	0
Q99497	Protein DJ-1 OS=Homo sapiens GN=PARK7 PE=1 SV=2	0	2.8	0	0	0	0.457895	0	2.03831	0
P06396	Gelsolin OS=Homo sapiens GN=GSN PE=1 SV=1	1.3	0	7	0	1.4	1.56842	0.8	1.76398	0.875
P01037	Cystatin-SN OS=Homo sapiens GN=CST1 PE=1 SV=2	4.6	0	3.5	0	0	1.32632	2	2.03571	0
P02768	Serum albumin OS=Homo sapiens GN=ALB PE=1 SV=2	27.2	24.9	28	8.98876	12	17.6118	11.65	1.51603	0.900805
P41743	Protein kinase C iota type OS=Homo sapiens GN=PRKCI PE=1 SV=2	5.3	5.5	0	0	2.8	1.55634	3.8	2.31312	0.368421
Q07687	Homeobox protein DLX-2 OS=Homo sapiens GN=DLX2 PE=1 SV=2	5.3	16.6	7	8.98876	5.7	4.75198	6.6	2.02722	1.11279
Q9HD26	Golgi-associated PDZ and coiled-coil motif-containing protein OS=Homo sapiens GN=GOPC PE=1 SV=1	2	5.5	0	0	2.1	1.10526	3	2.2619	0.35
Q15363	Transmembrane emp24 domain-containing protein 2 OS=Homo sapiens GN=TMED2 PE=1 SV=1	1.3	0	3.5	0	0	1.09474	0	1.46154	0
P04406	Glyceraldehyde-3-phosphate dehydrogenase OS=Homo sapiens GN=GAPDH PE=1 SV=3	25.2	49.8	55.9	13.4831	24.8	28.4405	16.2	1.5342	1.18158
Q6UB28	Methionine aminopeptidase 1D, mitochondrial OS=Homo sapiens GN=MAP1D PE=1 SV=1	1.3	2.8	0	0	2.1	0.605263	2.2	2.25797	0.477273
O14734	Acyl-coenzyme A thioesterase 8 OS=Homo sapiens GN=ACOT8 PE=1 SV=1	1.3	13.8	0	0	1.4	2.41736	1.6	2.08216	0.4375
P48059	LIM and senescent cell antigen-like-containing domain protein 1 OS=Homo sapiens GN=LIMS1 PE=1 SV=4	0	2.8	0	0	0	0.389474	0.75	2.3964	0
P57740	Nuclear pore complex protein Nup107 OS=Homo sapiens GN=NUP107 PE=1 SV=1	0	2.8	0	0	0	0.473684	0	1.97037	0
Q96I15	Selenocysteine lyase OS=Homo sapiens GN=SCLY PE=1 SV=2	4	11.1	0	0	5.7	2.59262	5	1.94141	0.57
P01893	Putative HLA class I histocompatibility antigen, alpha chain H OS=Homo sapiens GN=HLA-H PE=5 SV=2	0	2.8	3.5	0	0	1.06842	0	1.96552	0
O75223	Gamma-glutamylcyclotransferase OS=Homo sapiens GN=GGCT PE=1 SV=1	3.3	8.3	14	4.49438	2.1	5.38947	2.3	1.58333	1.43356
P01859	Ig gamma-2 chain C region OS=Homo sapiens GN=IGHG2 PE=1 SV=2	3.3	0	0	0	4.2	0.478947	0.75	2.2967	2.8
P07195	L-lactate dehydrogenase B chain OS=Homo sapiens GN=LDHB PE=1 SV=2	4.6	27.7	3.5	8.98876	4.2	6.89632	5.6	1.73039	1.17757
P63000	Ras-related C3 botulinum toxin substrate 1 OS=Homo sapiens GN=RAC1 PE=1 SV=1	0	2.8	0	0	0	0.484211	1.9	1.92754	0
Q9NZL9	Methionine adenosyltransferase 2 subunit beta OS=Homo sapiens GN=MAT2B PE=1 SV=1	0	2.8	0	0	0	0.4	0.8	2.33333	0
Q9UBT2	SUMO-activating enzyme subunit 2 OS=Homo sapiens GN=UBA2 PE=1 SV=2	1.3	2.8	0	0	1.4	0.626316	0.75	2.18207	0.933333
P23378	Glycine dehydrogenase [decarboxylating], mitochondrial OS=Homo sapiens GN=GLDC PE=1 SV=2	4	8.3	0	0	5.7	1.79474	5.75	2.28446	0.495652
Q9P0K8	Forkhead box protein J2 OS=Homo sapiens GN=FOXJ2 PE=1 SV=1	2	0	0	0	0	0.352632	1.9	1.89055	0
P14923	Junction plakoglobin OS=Homo sapiens GN=JUP PE=1 SV=3	56.4	110.7	104.9	20.2247	36.1	61.4212	41.25	1.47615	0.682724
P31944	Caspase-14 OS=Homo sapiens GN=CASP14 PE=1 SV=2	8.6	8.3	17.5	11.236	5	7.9293	5.35	1.44611	1.51738
Q9Y2Q3	Glutathione S-transferase kappa 1 OS=Homo sapiens GN=GSTK1 PE=1 SV=3	1.3	0	0	0	1.4	0.147368	0.75	2.94048	0.933333
Q6P3W7	SCY1-like protein 2 OS=Homo sapiens GN=SCYL2 PE=1 SV=1	0	8.3	0	0	0	1.47895	0	1.8707	0
Q5HYJ3	Protein FAM76B OS=Homo sapiens GN=FAM76B PE=1 SV=2	2	0	0	4.49438	0	0.356394	0.8	1.87059	2.80899
Q9UI42	Carboxypeptidase A4 OS=Homo sapiens GN=CPA4 PE=1 SV=2	4	2.8	7	0	0	2.96842	1.2	1.54965	0
Q4G176	Acyl-CoA synthetase family member 3, mitochondrial OS=Homo sapiens GN=ACSF3 PE=1 SV=2	8.6	8.3	0	0	6.4	2.81579	7.45	2.00062	0.42953
P04843	Dolichyl-diphosphooligosaccharide--protein glycosyltransferase subunit 1 OS=Homo sapiens GN=RPN1 PE=1 SV=1	7.3	41.5	10.5	4.49438	7.1	10.5983	9.3	1.86508	0.623354
P29508	Serpin B3 OS=Homo sapiens GN=SERPINB3 PE=1 SV=2	7.3	19.4	21	0	9.2	10.7178	7.35	1.48351	0.62585
Q96F45	Zinc finger protein 503 OS=Homo sapiens GN=ZNF503 PE=1 SV=1	4.6	13.8	0	0	4.2	2.93698	5.45	2.08832	0.385321
Q96P63	Serpin B12 OS=Homo sapiens GN=SERPINB12 PE=1 SV=1	10	30.4	48.9	13.4831	9.9	19.9772	6.15	1.49003	1.90107
P01876	Ig alpha-1 chain C region OS=Homo sapiens GN=IGHA1 PE=1 SV=2	2.7	2.8	7	0	0	2.44737	0	1.70251	0
Q9Y2A7	Nck-associated protein 1 OS=Homo sapiens GN=NCKAP1 PE=1 SV=1	0	2.8	0	0	0	0.515789	0	1.80952	0
Q6E0U4	Dermokine OS=Homo sapiens GN=DMKN PE=1 SV=3	2.7	5.5	0	0	2.1	1.43158	2.3	1.90931	0.456522
O15550	Lysine-specific demethylase 6A OS=Homo sapiens GN=KDM6A PE=1 SV=2	3.3	0	0	0	1.4	0.526316	0.75	2.09	0.933333
Q02413	Desmoglein-1 OS=Homo sapiens GN=DSG1 PE=1 SV=2	54.5	135.5	104.9	29.2135	42.5	72.7909	35.2	1.35044	1.01866
P23526	Adenosylhomocysteinase OS=Homo sapiens GN=AHCY PE=1 SV=4	2	8.3	3.5	0	1.4	3.02105	1.9	1.52265	0.368421
P31040	Succinate dehydrogenase [ubiquinone] flavoprotein subunit, mitochondrial OS=Homo sapiens GN=SDHA PE=1 SV=2	0	2.8	0	0	0	0.521053	0	1.79125	0
Q99967	Cbp/p300-interacting transactivator 2 OS=Homo sapiens GN=CITED2 PE=1 SV=2	0	2.8	0	0	1.4	0.521053	0	1.79125	infinite
Q10571	Probable tumor suppressor protein MN1 OS=Homo sapiens GN=MN1 PE=1 SV=3	1.3	0	0	0	1.4	0.242105	0	1.78986	infinite
P35579	Myosin-9 OS=Homo sapiens GN=MYH9 PE=1 SV=4	7.3	8.3	10.5	0	2.8	5.84211	3.45	1.48919	0.405797
P30566	Adenylosuccinate lyase OS=Homo sapiens GN=ADSL PE=1 SV=2	0	8.3	3.5	4.49438	1.4	2.80526	0.75	1.40213	3.92959
O00264	Membrane-associated progesterone receptor component 1 OS=Homo sapiens GN=PGRMC1 PE=1 SV=3	2	8.3	3.5	0	2.1	2.51053	1.9	1.83229	0.552632
O00418	Eukaroytic elongation factor 2 kinase OS=Homo sapiens GN=EEF2K PE=1 SV=2	4	0	0	0	2.1	0.621053	0.75	2.14689	1.4
Q9BXB4	Oxysterol-binding protein-related protein 11 OS=Homo sapiens GN=OSBPL11 PE=1 SV=2	3.3	8.3	0	0	5.7	1.83684	8.4	2.10506	0.339286
Q13554	Calcium/calmodulin-dependent protein kinase type II subunit beta OS=Homo sapiens GN=CAMK2B PE=1 SV=2	0	11.1	0	0	7.8	1.70526	7.6	2.16975	0.513158
Q12931	Heat shock protein 75 kDa, mitochondrial OS=Homo sapiens GN=TRAP1 PE=1 SV=3	2	5.5	0	0	4.2	1.28421	2.6	1.94672	0.807692
Q01804	OTU domain-containing protein 4 OS=Homo sapiens GN=OTUD4 PE=1 SV=2	4.6	0	0	0	2.8	0.694737	3.05	2.20707	0.459016
P22735	Protein-glutamine gamma-glutamyltransferase K OS=Homo sapiens GN=TGM1 PE=1 SV=4	8	5.5	17.5	4.49438	8.5	6.32066	7.6	1.63485	0.854894
Q15427	Splicing factor 3B subunit 4 OS=Homo sapiens GN=SF3B4 PE=1 SV=1	24.6	55.3	41.9	11.236	30.4	24.436	26.45	1.66149	0.787069
Q08289	Voltage-dependent L-type calcium channel subunit beta-2 OS=Homo sapiens GN=CACNB2 PE=1 SV=3	4	0	0	24.7191	13.4	0.678947	4.9	1.96382	3.8897
P22314	Ubiquitin-like modifier-activating enzyme 1 OS=Homo sapiens GN=UBA1 PE=1 SV=3	4.6	52.6	0	6.74157	10.6	10.7565	11.65	1.77258	0.744274
P04792	Heat shock protein beta-1 OS=Homo sapiens GN=HSPB1 PE=1 SV=2	8	16.6	14	0	4.2	9.34941	7.1	1.3762	0.295775
Q9NZT1	Calmodulin-like protein 5 OS=Homo sapiens GN=CALML5 PE=1 SV=2	45.8	66.4	101.4	22.4719	38.9	50.5635	28.65	1.40813	1.07106
Q13485	Mothers against decapentaplegic homolog 4 OS=Homo sapiens GN=SMAD4 PE=1 SV=1	19.9	41.5	21	15.7303	15.6	16.397	9.75	1.67511	1.60668
Q96ST3	Paired amphipathic helix protein Sin3a OS=Homo sapiens GN=SIN3A PE=1 SV=2	25.9	38.7	14	20.2247	23.4	16.3013	19.75	1.60723	1.10442
Q9Y4F1	FERM, RhoGEF and pleckstrin domain-containing protein 1 OS=Homo sapiens GN=FARP1 PE=1 SV=1	4	0	0	0	0	0.689474	2.3	1.93384	0
P51572	B-cell receptor-associated protein 31 OS=Homo sapiens GN=BCAP31 PE=1 SV=3	0	2.8	3.5	0	0	1.22381	0	1.71596	0
P08729	Keratin, type II cytoskeletal 7 OS=Homo sapiens GN=KRT7 PE=1 SV=4	1.3	0	0	0	0	0.168421	0	2.57292	0
P04745	Alpha-amylase 1 OS=Homo sapiens GN=AMY1A PE=1 SV=2	1.3	0	7	0	0	1.62105	0	1.70671	0
P61619	Protein transport protein Sec61 subunit alpha isoform 1 OS=Homo sapiens GN=SEC61A1 PE=1 SV=2	0	0	3.5	0	0	0.684211	0	1.70513	0
P61160	Actin-related protein 2 OS=Homo sapiens GN=ACTR2 PE=1 SV=1	2	2.8	0	0	0	0.940604	1.95	1.70103	0
P07355	Annexin A2 OS=Homo sapiens GN=ANXA2 PE=1 SV=2	17.9	44.3	48.9	15.7303	18.4	27.6955	17	1.33716	1.00383
P61981	14-3-3 protein gamma OS=Homo sapiens GN=YWHAG PE=1 SV=2	2.7	0	0	0	2.8	0.447368	2.3	2.01176	0.608696
P17900	Ganglioside GM2 activator OS=Homo sapiens GN=GM2A PE=1 SV=4	0	0	3.5	0	0	0.689474	0	1.69211	0
Q13835	Plakophilin-1 OS=Homo sapiens GN=PKP1 PE=1 SV=2	17.9	8.3	38.4	8.98876	13.4	13.6694	12	1.57529	0.932865
O60548	Forkhead box protein D2 OS=Homo sapiens GN=FOXD2 PE=2 SV=2	0	2.8	0	0	0	0.552632	1.55	1.68889	0
Q92576	PHD finger protein 3 OS=Homo sapiens GN=PHF3 PE=1 SV=3	2	0	0	0	3.5	0.394737	1.1	1.68889	1.59091
Q92585	Mastermind-like protein 1 OS=Homo sapiens GN=MAML1 PE=1 SV=3	2	0	0	0	2.8	0.310526	1.8	2.14689	0.777778
Q9UBQ5	Eukaryotic translation initiation factor 3 subunit K OS=Homo sapiens GN=EIF3K PE=1 SV=1	0	11.1	3.5	0	2.1	2.62661	1.45	1.85283	0.724138
P26599	Polypyrimidine tract-binding protein 1 OS=Homo sapiens GN=PTBP1 PE=1 SV=1	6.6	8.3	0	0	8.5	2.81501	3.05	1.76435	1.39344
P29401	Transketolase OS=Homo sapiens GN=TKT PE=1 SV=3	4	0	7	0	5	2.34211	5.85	1.56554	0.42735
Q02383	Semenogelin-2 OS=Homo sapiens GN=SEMG2 PE=1 SV=1	0	0	21	0	0	4.16316	0	1.68142	0
P20930	Filaggrin OS=Homo sapiens GN=FLG PE=1 SV=3	9.3	11.1	14	0	5.7	7.71068	3.45	1.48712	0.826087
Q9NVM9	Cell cycle regulator Mat89Bb homolog OS=Homo sapiens GN=C12orf11 PE=1 SV=2	4	11.1	0	0	4.2	2.53684	6.35	1.98409	0.330709
Q14697	Neutral alpha-glucosidase AB OS=Homo sapiens GN=GANAB PE=1 SV=3	5.3	19.4	0	0	6.4	4.93158	4.2	1.66951	0.761905
Q15637	Splicing factor 1 OS=Homo sapiens GN=SF1 PE=1 SV=4	18.6	63.6	14	20.2247	17	20.8725	18.25	1.53632	1.01986
Q9HCN8	Stromal cell-derived factor 2-like protein 1 OS=Homo sapiens GN=SDF2L1 PE=1 SV=2	15.3	38.7	28	17.9775	17.7	17.8942	19.35	1.52749	0.9219
O95678	Keratin, type II cytoskeletal 75 OS=Homo sapiens GN=KRT75 PE=1 SV=2	82.3	0	0	38.2022	63.7	10.7816	33.6	2.54447	1.5164
P61803	Dolichyl-diphosphooligosaccharide--protein glycosyltransferase subunit DAD1 OS=Homo sapiens GN=DAD1 PE=1 SV=3	0	2.8	3.5	0	1.4	1.26316	0	1.6625	infinite
Q02930	Cyclic AMP-responsive element-binding protein 5 OS=Homo sapiens GN=CREB5 PE=1 SV=2	8.6	2.8	0	6.74157	7.1	2.28866	5.8	1.66036	1.19324
P49189	4-trimethylaminobutyraldehyde dehydrogenase OS=Homo sapiens GN=ALDH9A1 PE=1 SV=3	2	0	3.5	0	0	1.26842	0.75	1.44537	0
Q8WX92	Negative elongation factor B OS=Homo sapiens GN=COBRA1 PE=1 SV=1	0	2.8	0	0	0	0.563158	0	1.65732	0
Q9UHB7	AF4/FMR2 family member 4 OS=Homo sapiens GN=AFF4 PE=1 SV=1	7.3	5.5	0	0	7.8	2.27218	6.9	1.87778	0.565217
P35321	Cornifin-A OS=Homo sapiens GN=SPRR1A PE=1 SV=2	5.3	0	0	0	0	1.01579	2.45	1.73921	0
P27824	Calnexin OS=Homo sapiens GN=CANX PE=1 SV=2	6	24.9	17.5	0	8.5	9.3284	13.7	1.72949	0.310219
Q9P2D1	Chromodomain-helicase-DNA-binding protein 7 OS=Homo sapiens GN=CHD7 PE=1 SV=3	6	0	0	0	6.4	1.08421	4.9	1.84466	0.653061
P08670	Vimentin OS=Homo sapiens GN=VIM PE=1 SV=4	0	2.8	0	0	0	1.15789	0	0.806061	0
P25311	Zinc-alpha-2-glycoprotein OS=Homo sapiens GN=AZGP1 PE=1 SV=2	12	11.1	24.5	0	11.3	10.4732	13.15	1.51498	0.429658
Q9UBB4	Ataxin-10 OS=Homo sapiens GN=ATXN10 PE=1 SV=1	0	5.5	0	0	0	1.41579	0.8	1.29492	0
P19012	Keratin, type I cytoskeletal 15 OS=Homo sapiens GN=KRT15 PE=1 SV=2	32.5	0	55.9	0	0	16.1823	17.4	1.82091	0
Q14166	Tubulin--tyrosine ligase-like protein 12 OS=Homo sapiens GN=TTLL12 PE=1 SV=2	14.6	27.7	0	6.74157	9.9	9.39261	6.5	1.50118	1.28012
P07339	Cathepsin D OS=Homo sapiens GN=CTSD PE=1 SV=1	6	8.3	7	4.49438	4.2	5.42836	3	1.30795	1.44906
Q86VP6	Cullin-associated NEDD8-dissociated protein 1 OS=Homo sapiens GN=CAND1 PE=1 SV=2	2	22.1	0	4.49438	4.2	5.07895	5.4	1.58169	0.805035
P60900	Proteasome subunit alpha type-6 OS=Homo sapiens GN=PSMA6 PE=1 SV=1	2	0	7	0	0	2.03158	1.55	1.47668	0
Q9P035	Protein tyrosine phosphatase-like protein PTPLAD1 OS=Homo sapiens GN=PTPLAD1 PE=1 SV=2	0	5.5	3.5	0	0	2.16842	1.45	1.3835	0
P22234	Multifunctional protein ADE2 OS=Homo sapiens GN=PAICS PE=1 SV=3	2	8.3	0	0	3.5	2.06316	2.7	1.66412	0.648148
P01861	Ig gamma-4 chain C region OS=Homo sapiens GN=IGHG4 PE=1 SV=1	2.7	0	0	0	0	0.478947	0	1.87912	0
Q9UGI8	Testin OS=Homo sapiens GN=TES PE=1 SV=1	0	0	3.5	0	0	0.731579	1.2	1.59472	0
P17858	6-phosphofructokinase, liver type OS=Homo sapiens GN=PFKL PE=1 SV=6	3.3	5.5	0	0	3.5	1.62632	3.9	1.80367	0.448718
P22531	Small proline-rich protein 2E OS=Homo sapiens GN=SPRR2E PE=2 SV=2	6.6	2.8	7	0	4.2	2.75224	5.85	1.98626	0.358974
Q9BZF3	Oxysterol-binding protein-related protein 6 OS=Homo sapiens GN=OSBPL6 PE=1 SV=1	1.3	0	0	0	1.4	0.273684	0.75	1.58333	0.933333
P01834	Ig kappa chain C region OS=Homo sapiens GN=IGKC PE=1 SV=1	2.7	11.1	3.5	0	5.7	4.10526	3.55	1.4047	0.802817
P22532	Small proline-rich protein 2D OS=Homo sapiens GN=SPRR2D PE=2 SV=2	0	2.8	7	0	0	2.06803	1.8	1.5796	0
P35325	Small proline-rich protein 2B OS=Homo sapiens GN=SPRR2B PE=2 SV=1	0	2.8	7	0	0	2.06803	1.8	1.5796	0
P35326	Small proline-rich protein 2A OS=Homo sapiens GN=SPRR2A PE=2 SV=1	0	2.8	7	0	0	2.06803	1.8	1.5796	0
Q8NCA5	Protein FAM98A OS=Homo sapiens GN=FAM98A PE=1 SV=1	4	2.8	0	0	7.8	1.13158	6.45	2.0031	0.604651
Q9Y2U9	Kelch domain-containing protein 2 OS=Homo sapiens GN=KLHDC2 PE=1 SV=1	3.3	2.8	3.5	0	6.4	1.89811	3.4	1.68589	0.941176
P04040	Catalase OS=Homo sapiens GN=CAT PE=1 SV=3	10	27.7	28	6.74157	13.4	15.4423	9.1	1.41819	1.10668
Q9UBQ0	Vacuolar protein sorting-associated protein 29 OS=Homo sapiens GN=VPS29 PE=1 SV=1	4	16.6	3.5	0	5.7	5.63889	5.8	1.42463	0.491379
P12273	Prolactin-inducible protein OS=Homo sapiens GN=PIP PE=1 SV=1	6.6	11.1	14	0	5.7	6.7231	4.9	1.5717	0.581633
O43615	Mitochondrial import inner membrane translocase subunit TIM44 OS=Homo sapiens GN=TIMM44 PE=1 SV=2	0	2.8	0	0	0	0.594737	0	1.56932	0
P11021	78 kDa glucose-regulated protein OS=Homo sapiens GN=HSPA5 PE=1 SV=2	7.3	19.4	10.5	4.49438	8.5	9.41014	8.1	1.31773	0.802122
Q9BWS9	Chitinase domain-containing protein 1 OS=Homo sapiens GN=CHID1 PE=1 SV=1	6	5.5	0	0	7.8	2.19474	7.2	1.7466	0.541667
P47929	Galectin-7 OS=Homo sapiens GN=LGALS7 PE=1 SV=2	9.3	13.8	10.5	0	5.7	7.42836	2.6	1.50774	1.09615
P49736	DNA replication licensing factor MCM2 OS=Homo sapiens GN=MCM2 PE=1 SV=4	35.9	118.9	10.5	31.4607	52.4	35.6957	48.65	1.5436	0.861877
O15294	UDP-N-acetylglucosamine--peptide N-acetylglucosaminyltransferase 110 kDa subunit OS=Homo sapiens GN=OGT PE=1 SV=3	29.9	74.7	35	31.4607	34.7	30.2913	21.6	1.53619	1.5315
P68032	Actin, alpha cardiac muscle 1 OS=Homo sapiens GN=ACTC1 PE=1 SV=1	19.9	27.7	17.5	0	19.1	17.7881	21.35	1.21992	0.447307
P68133	Actin, alpha skeletal muscle OS=Homo sapiens GN=ACTA1 PE=1 SV=1	19.9	27.7	17.5	0	19.1	17.7881	21.35	1.21992	0.447307
A8MXV4	Nucleoside diphosphate-linked moiety X motif 19, mitochondrial OS=Homo sapiens GN=NUDT19 PE=1 SV=1	24.6	16.6	0	8.98876	15.6	8.22387	11.1	1.66994	1.1076
Q99538	Legumain OS=Homo sapiens GN=LGMN PE=1 SV=1	1.3	8.3	0	0	0	2.65789	2.6	1.20396	0
Q8IVM0	Coiled-coil domain-containing protein 50 OS=Homo sapiens GN=CCDC50 PE=1 SV=1	4.6	8.3	3.5	0	3.5	3.58096	4.25	1.52659	0.411765
Q9H7S9	Zinc finger protein 703 OS=Homo sapiens GN=ZNF703 PE=1 SV=1	8.6	13.8	0	6.74157	6.4	5.21503	4.2	1.43176	1.56447
P01036	Cystatin-S OS=Homo sapiens GN=CST4 PE=1 SV=3	0	0	3.5	0	0	0.757895	1.45	1.53935	0
P25788	Proteasome subunit alpha type-3 OS=Homo sapiens GN=PSMA3 PE=1 SV=2	0	0	3.5	0	0	1.05263	0	1.10833	0
Q99832	T-complex protein 1 subunit eta OS=Homo sapiens GN=CCT7 PE=1 SV=2	3.3	19.4	3.5	8.98876	2.1	6.0905	6.15	1.43393	0.901526
O95479	GDH/6PGL endoplasmic bifunctional protein OS=Homo sapiens GN=H6PD PE=1 SV=2	4.6	5.5	0	0	2.8	2.86104	5.45	1.17673	0.256881
P31269	Homeobox protein Hox-A9 OS=Homo sapiens GN=HOXA9 PE=1 SV=4	6	5.5	7	11.236	2.8	4.02141	3.05	1.53346	2.30098
O43670	Zinc finger protein 207 OS=Homo sapiens GN=ZNF207 PE=1 SV=1	1.3	0	0	0	0	0.284211	0	1.52469	0
Q01469	Fatty acid-binding protein, epidermal OS=Homo sapiens GN=FABP5 PE=1 SV=3	27.2	8.3	28	11.236	12	17.1974	13.55	1.23081	0.857415
Q8IW75	Serpin A12 OS=Homo sapiens GN=SERPINA12 PE=2 SV=1	7.3	11.1	17.5	0	5.7	9.5154	8.25	1.25761	0.345455
P20618	Proteasome subunit beta type-1 OS=Homo sapiens GN=PSMB1 PE=1 SV=2	0	0	3.5	0	0	0.773684	0	1.50794	0
Q9Y282	Endoplasmic reticulum-Golgi intermediate compartment protein 3 OS=Homo sapiens GN=ERGIC3 PE=1 SV=1	2.7	13.8	14	6.74157	5	6.49356	4.9	1.56565	1.19812
P60842	Eukaryotic initiation factor 4A-I OS=Homo sapiens GN=EIF4A1 PE=1 SV=1	5.3	16.6	7	0	7.8	6.60783	7.25	1.45787	0.537931
P02545	Lamin-A/C OS=Homo sapiens GN=LMNA PE=1 SV=1	2	5.5	7	0	1.4	4.56842	1.45	1.05799	0.482759
Q15043	Zinc transporter ZIP14 OS=Homo sapiens GN=SLC39A14 PE=1 SV=2	1.3	8.3	10.5	0	2.1	4.76842	2.55	1.40508	0.411765
P04075	Fructose-bisphosphate aldolase A OS=Homo sapiens GN=ALDOA PE=1 SV=2	1.3	0	0	0	0	0.289474	0	1.49697	0
Q8TC12	Retinol dehydrogenase 11 OS=Homo sapiens GN=RDH11 PE=1 SV=2	6	8.3	10.5	0	7.1	5.02066	7.45	1.64653	0.47651
Q7L2H7	Eukaryotic translation initiation factor 3 subunit M OS=Homo sapiens GN=EIF3M PE=1 SV=1	0	2.8	0	0	0	0.626316	0	1.4902	0
Q04727	Transducin-like enhancer protein 4 OS=Homo sapiens GN=TLE4 PE=1 SV=3	11.3	0	10.5	0	10.6	4.91579	6.55	1.47823	0.80916
Q14165	Malectin OS=Homo sapiens GN=MLEC PE=1 SV=1	2.7	5.5	7	0	3.5	3.18947	4.15	1.58856	0.421687
P06733	Alpha-enolase OS=Homo sapiens GN=ENO1 PE=1 SV=2	6.6	8.3	14	0	6.4	9.29223	4.65	1.03671	0.688172
Q9ULF5	Zinc transporter ZIP10 OS=Homo sapiens GN=SLC39A10 PE=1 SV=2	2	2.8	0	0	4.2	1.00526	3.3	1.59162	0.636364
A6NHN0	Otolin-1 OS=Homo sapiens GN=OTOL1 PE=3 SV=1	0	2.8	3.5	0	0	1.72632	0	1.21646	0
P52655	Transcription initiation factor IIA subunit 1 OS=Homo sapiens GN=GTF2A1 PE=1 SV=1	5.3	2.8	7	0	5.7	2.79474	4.5	1.801	0.633333
P15924	Desmoplakin OS=Homo sapiens GN=DSP PE=1 SV=3	120.2	390	290.1	80.8989	110.4	228.614	104.2	1.16689	0.917941
P52747	Zinc finger protein 143 OS=Homo sapiens GN=ZNF143 PE=1 SV=2	4.6	16.6	0	15.7303	7.1	4.64957	6.8	1.51985	1.6787
P43034	Platelet-activating factor acetylhydrolase IB subunit alpha OS=Homo sapiens GN=PAFAH1B1 PE=1 SV=2	11.3	38.7	14	22.4719	19.8	15.0896	17.7	1.41378	1.19412
P32119	Peroxiredoxin-2 OS=Homo sapiens GN=PRDX2 PE=1 SV=5	6.6	19.4	14	6.74157	9.2	10.0166	5.45	1.33112	1.46253
P40227	T-complex protein 1 subunit zeta OS=Homo sapiens GN=CCT6A PE=1 SV=3	1.3	2.8	0	0	2.1	0.810526	4.15	1.68615	0.253012
P55735	Protein SEC13 homolog OS=Homo sapiens GN=SEC13 PE=1 SV=3	2.7	0	0	0	2.8	0.536842	2.7	1.67647	0.518519
Q6UWP8	Suprabasin OS=Homo sapiens GN=SBSN PE=2 SV=1	3.3	8.3	0	0	2.8	2.83158	2	1.36555	0.7
P04844	Dolichyl-diphosphooligosaccharide--protein glycosyltransferase subunit 2 OS=Homo sapiens GN=RPN2 PE=1 SV=3	7.3	22.1	7	8.98876	9.2	8.70546	8.7	1.39376	1.04533
Q13200	26S proteasome non-ATPase regulatory subunit 2 OS=Homo sapiens GN=PSMD2 PE=1 SV=3	1.3	5.5	0	0	0	1.56842	1.6	1.44519	0
O15397	Importin-8 OS=Homo sapiens GN=IPO8 PE=1 SV=2	5.3	11.1	10.5	4.49438	8.5	6.03323	13.1	1.48621	0.495969
P61019	Ras-related protein Rab-2A OS=Homo sapiens GN=RAB2A PE=1 SV=1	0	2.8	0	0	0	0.515789	2.3	1.80952	0
P56537	Eukaryotic translation initiation factor 6 OS=Homo sapiens GN=EIF6 PE=1 SV=1	0	2.8	0	0	1.4	0.942105	0	0.990689	infinite
O00762	Ubiquitin-conjugating enzyme E2 C OS=Homo sapiens GN=UBE2C PE=1 SV=1	4	11.1	3.5	0	3.5	4.00969	3.4	1.54626	0.514706
P50452	Serpin B8 OS=Homo sapiens GN=SERPINB8 PE=1 SV=2	0	0	3.5	0	0	1.40526	0	0.830212	0
P54727	UV excision repair protein RAD23 homolog B OS=Homo sapiens GN=RAD23B PE=1 SV=1	43.2	77.5	69.9	56.1798	31.1	46.2348	20.25	1.37415	2.15506
Q14974	Importin subunit beta-1 OS=Homo sapiens GN=KPNB1 PE=1 SV=2	4.6	33.2	3.5	11.236	5	10.8158	4.25	1.27282	1.91011
P35998	26S protease regulatory subunit 7 OS=Homo sapiens GN=PSMC2 PE=1 SV=3	1.3	2.8	3.5	0	0	1.77365	0.8	1.42832	0
P34931	Heat shock 70 kDa protein 1-like OS=Homo sapiens GN=HSPA1L PE=1 SV=2	9.3	19.4	10.5	13.4831	8.5	10.0743	10.45	1.29703	1.05183
Q08554	Desmocollin-1 OS=Homo sapiens GN=DSC1 PE=1 SV=2	31.2	55.3	62.9	26.9663	30.4	39.655	21.7	1.25583	1.3218
P68400	Casein kinase II subunit alpha OS=Homo sapiens GN=CSNK2A1 PE=1 SV=1	15.9	30.4	7	4.49438	12.7	12.4987	9.75	1.42149	0.881763
Q96QK1	Vacuolar protein sorting-associated protein 35 OS=Homo sapiens GN=VPS35 PE=1 SV=2	1.3	8.3	0	0	1.4	2.14211	1.9	1.49386	0.368421
P06744	Glucose-6-phosphate isomerase OS=Homo sapiens GN=GPI PE=1 SV=4	7.3	66.4	3.5	8.98876	9.2	20.7949	13	1.23749	0.699568
Q86TI2	Dipeptidyl peptidase 9 OS=Homo sapiens GN=DPP9 PE=1 SV=3	35.2	71.9	7	22.4719	51.7	27.0112	34.65	1.40806	1.0703
P14618	Pyruvate kinase isozymes M1/M2 OS=Homo sapiens GN=PKM2 PE=1 SV=4	12	30.4	14	0	18.4	14.4385	15.05	1.30207	0.611296
Q93052	Lipoma-preferred partner OS=Homo sapiens GN=LPP PE=1 SV=1	1.3	0	0	0	2.1	0.310526	1.95	1.39548	0.538462
Q12907	Vesicular integral-membrane protein VIP36 OS=Homo sapiens GN=LMAN2 PE=1 SV=1	4.6	5.5	3.5	4.49438	3.5	3.35051	5.05	1.35303	0.791523
Q13325	Interferon-induced protein with tetratricopeptide repeats 5 OS=Homo sapiens GN=IFIT5 PE=1 SV=1	3.3	11.1	0	0	7.8	3.50526	6.15	1.36937	0.634146
Q08188	Protein-glutamine gamma-glutamyltransferase E OS=Homo sapiens GN=TGM3 PE=1 SV=4	19.3	38.7	62.9	8.98876	19.8	43.2338	18.8	0.932142	0.765659
Q9BXK1	Krueppel-like factor 16 OS=Homo sapiens GN=KLF16 PE=1 SV=1	4	2.8	0	4.49438	5	1.46803	2.65	1.54402	1.79139
Q9BUF5	Tubulin beta-6 chain OS=Homo sapiens GN=TUBB6 PE=1 SV=1	7.3	0	0	0	0	1.76316	0	1.3801	0
P55854	Small ubiquitin-related modifier 3 OS=Homo sapiens GN=SUMO3 PE=1 SV=2	0	2.8	0	0	0	0.973684	0	0.958559	0
Q6EEV6	Small ubiquitin-related modifier 4 OS=Homo sapiens GN=SUMO4 PE=1 SV=2	0	2.8	0	0	0	0.973684	0	0.958559	0
Q9NRG9	Aladin OS=Homo sapiens GN=AAAS PE=1 SV=1	8.6	8.3	0	0	7.8	3.75698	9.1	1.49943	0.428571
Q9UPW0	Forkhead box protein J3 OS=Homo sapiens GN=FOXJ3 PE=1 SV=1	8	8.3	14	15.7303	5	7.94302	7.7	1.27156	1.34613
P27482	Calmodulin-like protein 3 OS=Homo sapiens GN=CALML3 PE=1 SV=2	2	2.8	3.5	0	2.8	2.48421	1.2	1.1137	1.16667
P10321	HLA class I histocompatibility antigen, Cw-7 alpha chain OS=Homo sapiens GN=HLA-C PE=1 SV=3	0	2.8	3.5	0	0	1.54313	0	1.36087	0
Q9BYE4	Small proline-rich protein 2G OS=Homo sapiens GN=SPRR2G PE=2 SV=1	8.6	2.8	7	0	0	3.98908	1.8	1.53753	0
Q5VTE6	Protein angel homolog 2 OS=Homo sapiens GN=ANGEL2 PE=2 SV=1	2.7	0	0	0	3.5	0.531579	1.1	1.69307	1.59091
P49257	Protein ERGIC-53 OS=Homo sapiens GN=LMAN1 PE=1 SV=2	16.6	11.1	21	6.74157	12.7	12.992	9.15	1.24949	1.06238
P35527	Keratin, type I cytoskeletal 9 OS=Homo sapiens GN=KRT9 PE=1 SV=3	1130.2	0	1272.3	395.506	1097.7	533.28	885.45	1.50171	0.84319
Q8NFH3	Nucleoporin Nup43 OS=Homo sapiens GN=NUP43 PE=1 SV=1	12	33.2	7	8.98876	10.6	14.4441	12.55	1.20464	0.780429
Q53GQ0	Estradiol 17-beta-dehydrogenase 12 OS=Homo sapiens GN=HSD17B12 PE=1 SV=2	1.3	2.8	0	0	0	1.02632	1.8	1.33162	0
Q04446	1,4-alpha-glucan-branching enzyme OS=Homo sapiens GN=GBE1 PE=1 SV=2	6	2.8	3.5	0	6.4	2.71367	8	1.51087	0.4
P24539	ATP synthase subunit b, mitochondrial OS=Homo sapiens GN=ATP5F1 PE=1 SV=2	0	5.5	0	0	2.1	1.38947	2.9	1.31944	0.362069
P50991	T-complex protein 1 subunit delta OS=Homo sapiens GN=CCT4 PE=1 SV=4	2	16.6	10.5	8.98876	2.8	7.18109	4.1	1.35077	1.43765
P63241	Eukaryotic translation initiation factor 5A-1 OS=Homo sapiens GN=EIF5A PE=1 SV=2	5.3	0	0	0	5	1.63684	2.2	1.07931	1.13636
Q9Y4X0	AMME syndrome candidate gene 1 protein OS=Homo sapiens GN=AMMECR1 PE=2 SV=1	10.6	0	0	0	9.9	2.69117	1.6	1.31294	3.09375
Q16576	Histone-binding protein RBBP7 OS=Homo sapiens GN=RBBP7 PE=1 SV=1	17.9	22.1	7	0	17	11.8276	14.9	1.32459	0.57047
O75663	TIP41-like protein OS=Homo sapiens GN=TIPRL PE=1 SV=2	1.3	2.8	0	0	4.2	0.868421	3	1.57374	0.7
Q13586	Stromal interaction molecule 1 OS=Homo sapiens GN=STIM1 PE=1 SV=3	6.6	13.8	0	6.74157	5.7	4.8461	6.1	1.40319	1.0198
P61626	Lysozyme C OS=Homo sapiens GN=LYZ PE=1 SV=1	4	0	0	0	0	1.3154	0	1.01363	0
O00487	26S proteasome non-ATPase regulatory subunit 14 OS=Homo sapiens GN=PSMD14 PE=1 SV=1	2	2.8	0	0	0	1.23158	2.7	1.29915	0
Q8WVV4	Protein POF1B OS=Homo sapiens GN=POF1B PE=1 SV=2	4	5.5	10.5	0	2.8	5.5154	3.05	1.20874	0.459016
O75083	WD repeat-containing protein 1 OS=Homo sapiens GN=WDR1 PE=1 SV=4	17.9	63.6	17.5	15.7303	23.4	27.8654	23.5	1.18426	0.83256
P53985	Monocarboxylate transporter 1 OS=Homo sapiens GN=SLC16A1 PE=1 SV=2	0	2.8	3.5	0	2.1	1.55789	2.2	1.34797	0.477273
O95373	Importin-7 OS=Homo sapiens GN=IPO7 PE=1 SV=1	2.7	5.5	0	0	4.2	1.96842	3.8	1.38859	0.552632
Q9H974	Queuine tRNA-ribosyltransferase subunit QTRTD1 OS=Homo sapiens GN=QTRTD1 PE=1 SV=1	13.3	13.8	0	4.49438	12.7	6.86412	9.9	1.31602	0.868403
O43592	Exportin-T OS=Homo sapiens GN=XPOT PE=1 SV=2	0	2.8	0	0	0	0.731579	1.55	1.27578	0
P13639	Elongation factor 2 OS=Homo sapiens GN=EEF2 PE=1 SV=4	11.3	52.6	10.5	17.9775	9.2	19.7444	11	1.25606	1.23534
P48506	Glutamate--cysteine ligase catalytic subunit OS=Homo sapiens GN=GCLC PE=1 SV=2	1.3	2.8	0	0	1.4	1.07895	1.1	1.26667	0.636364
O95271	Tankyrase-1 OS=Homo sapiens GN=TNKS PE=1 SV=2	6	0	0	4.49438	5.7	1.36842	3.35	1.46154	1.52155
O00231	26S proteasome non-ATPase regulatory subunit 11 OS=Homo sapiens GN=PSMD11 PE=1 SV=3	1.3	11.1	0	0	0	3.28797	0.8	1.25711	0
Q15645	Thyroid receptor-interacting protein 13 OS=Homo sapiens GN=TRIP13 PE=1 SV=2	0	11.1	0	0	1.4	2.77533	3.8	1.33318	0.184211
P16615	Sarcoplasmic/endoplasmic reticulum calcium ATPase 2 OS=Homo sapiens GN=ATP2A2 PE=1 SV=1	0	8.3	7	0	1.4	3.89474	3	1.30946	0.233333
Q06830	Peroxiredoxin-1 OS=Homo sapiens GN=PRDX1 PE=1 SV=1	10.6	19.4	21	13.4831	12	14.7704	10	1.15095	1.27416
Q5D862	Filaggrin-2 OS=Homo sapiens GN=FLG2 PE=1 SV=1	34.5	38.7	35	11.236	33.3	31.9326	26.85	1.12946	0.829347
Q01484	Ankyrin-2 OS=Homo sapiens GN=ANK2 PE=1 SV=3	2.7	2.8	0	0	5.7	1.33534	3	1.37293	0.95
Q7LBC6	Lysine-specific demethylase 3B OS=Homo sapiens GN=KDM3B PE=1 SV=1	1.3	0	0	0	1.4	0.347368	0	1.24747	infinite
O75027	ATP-binding cassette sub-family B member 7, mitochondrial OS=Homo sapiens GN=ABCB7 PE=1 SV=2	2	8.3	0	0	3.5	2.63158	4.1	1.30467	0.426829
Q8IWX8	Calcium homeostasis endoplasmic reticulum protein OS=Homo sapiens GN=CHERP PE=1 SV=2	21.9	33.2	28	20.2247	23.4	23.0484	25.75	1.20182	0.847082
P49642	DNA primase small subunit OS=Homo sapiens GN=PRIM1 PE=1 SV=1	0	2.8	0	0	0	0.757895	0	1.23148	0
P28074	Proteasome subunit beta type-5 OS=Homo sapiens GN=PSMB5 PE=1 SV=3	2	0	10.5	0	1.4	3.9	2.3	1.06838	0.304348
P06493	Cell division control protein 2 homolog OS=Homo sapiens GN=CDC2 PE=1 SV=2	4	13.8	0	0	2.8	5.17127	5	1.14737	0.28
Q10471	Polypeptide N-acetylgalactosaminyltransferase 2 OS=Homo sapiens GN=GALNT2 PE=1 SV=1	0	2.8	0	0	0	0.763158	0.75	1.22299	0
Q6P0N0	Kinetochore-associated protein KNL-2 homolog OS=Homo sapiens GN=KNL2 PE=1 SV=1	0	2.8	0	0	0	1.05789	0	0.882255	0
Q8IWB7	WD repeat and FYVE domain-containing protein 1 OS=Homo sapiens GN=WDFY1 PE=1 SV=1	7.3	11.1	3.5	6.74157	7.1	5.62982	8.5	1.29667	0.81421
P54259	Atrophin-1 OS=Homo sapiens GN=ATN1 PE=1 SV=2	19.3	5.5	3.5	13.4831	6.4	7.87771	9.65	1.19747	1.03021
Q6ZNA4	E3 ubiquitin-protein ligase Arkadia OS=Homo sapiens GN=RNF111 PE=1 SV=2	3.3	0	0	0	3.5	0.689474	3.7	1.59542	0.472973
Q6KB66	Keratin, type II cytoskeletal 80 OS=Homo sapiens GN=KRT80 PE=1 SV=2	10.6	0	24.5	8.98876	9.9	8.99037	9.75	1.30139	0.968655
Q15428	Splicing factor 3A subunit 2 OS=Homo sapiens GN=SF3A2 PE=1 SV=2	22.6	58.1	10.5	20.2247	21.2	25.6023	20	1.18739	1.03562
P60709	Actin, cytoplasmic 1 OS=Homo sapiens GN=ACTB PE=1 SV=1	47.8	74.7	35	33.7079	48.8	49.8349	43	1.05348	0.959394
P63261	Actin, cytoplasmic 2 OS=Homo sapiens GN=ACTG1 PE=1 SV=1	47.8	74.7	35	33.7079	48.8	49.8349	43	1.05348	0.959394
Q9P0L0	Vesicle-associated membrane protein-associated protein A OS=Homo sapiens GN=VAPA PE=1 SV=3	0	2.8	0	0	0	0.773684	0.75	1.20635	0
O43813	LanC-like protein 1 OS=Homo sapiens GN=LANCL1 PE=1 SV=1	2	0	0	0	2.8	0.421053	2.35	1.58333	0.595745
Q12874	Splicing factor 3A subunit 3 OS=Homo sapiens GN=SF3A3 PE=1 SV=1	2	0	0	0	1.4	0.552632	2.35	1.20635	0.297872
Q02809	Procollagen-lysine,2-oxoglutarate 5-dioxygenase 1 OS=Homo sapiens GN=PLOD1 PE=1 SV=2	31.9	91.3	38.4	40.4494	42.5	46.8989	46.35	1.14857	0.894816
Q12792	Twinfilin-1 OS=Homo sapiens GN=TWF1 PE=1 SV=3	4.6	11.1	0	0	5.7	4.2154	5.75	1.24148	0.495652
Q99873	Protein arginine N-methyltransferase 1 OS=Homo sapiens GN=PRMT1 PE=1 SV=2	15.9	27.7	3.5	15.7303	17.7	12.7305	19.95	1.23326	0.837853
Q15517	Corneodesmosin OS=Homo sapiens GN=CDSN PE=1 SV=2	9.3	16.6	21	15.7303	7.1	16.0185	7.75	0.975958	1.47292
Q5JRX3	Presequence protease, mitochondrial OS=Homo sapiens GN=PITRM1 PE=1 SV=2	1.3	2.8	0	0	0	1.13684	1.1	1.20216	0
P49902	Cytosolic purine 5'-nucleotidase OS=Homo sapiens GN=NT5C2 PE=1 SV=1	2	2.8	0	0	0	1.11579	4.15	1.43396	0
Q16775	Hydroxyacylglutathione hydrolase, mitochondrial OS=Homo sapiens GN=HAGH PE=1 SV=2	16.6	38.7	17.5	20.2247	13.4	20.2136	14.6	1.20051	1.15153
Q5VTE0	Putative elongation factor 1-alpha-like 3 OS=Homo sapiens GN=EEF1AL3 PE=5 SV=1	14.6	22.1	7	13.4831	11.3	12.7571	15.4	1.14185	0.804648
P08107	Heat shock 70 kDa protein 1A/1B OS=Homo sapiens GN=HSPA1A PE=1 SV=5	16.6	24.9	14	17.9775	15.6	14.9589	13.85	1.23672	1.21219
P05412	Transcription factor AP-1 OS=Homo sapiens GN=JUN PE=1 SV=2	1.3	0	0	0	1.4	0.236842	1.95	1.82963	0.358974
O14773	Tripeptidyl-peptidase 1 OS=Homo sapiens GN=TPP1 PE=1 SV=2	1.3	0	0	0	0	0.368421	0	1.17619	0
Q86YZ3	Hornerin OS=Homo sapiens GN=HRNR PE=1 SV=2	63.7	160.4	150.3	74.1573	92.7	113.915	71.4	1.09555	1.16847
Q8NCE2	Myotubularin-related protein 14 OS=Homo sapiens GN=MTMR14 PE=1 SV=2	2.7	0	0	0	1.4	0.766302	0.75	1.17447	0.933333
Q53ET0	CREB-regulated transcription coactivator 2 OS=Homo sapiens GN=CRTC2 PE=1 SV=2	4	0	0	4.49438	2.1	1.13528	1.55	1.17445	2.12722
O75582	Ribosomal protein S6 kinase alpha-5 OS=Homo sapiens GN=RPS6KA5 PE=1 SV=1	0	2.8	0	0	1.4	0.710526	1.55	1.31358	0.451613
P23246	Splicing factor, proline- and glutamine-rich OS=Homo sapiens GN=SFPQ PE=1 SV=2	21.9	60.9	10.5	38.2022	23.4	27.3634	23.2	1.13656	1.32763
P14735	Insulin-degrading enzyme OS=Homo sapiens GN=IDE PE=1 SV=4	4.6	8.3	0	0	2.8	3.84211	3.05	1.11918	0.459016
Q14558	Phosphoribosyl pyrophosphate synthase-associated protein 1 OS=Homo sapiens GN=PRPSAP1 PE=1 SV=2	4.6	11.1	0	4.49438	2.8	4.30931	3.45	1.21442	1.05716
Q9Y618	Nuclear receptor corepressor 2 OS=Homo sapiens GN=NCOR2 PE=1 SV=2	9.3	8.3	0	11.236	3.5	4.72501	8.4	1.24162	0.87714
Q12834	Cell division cycle protein 20 homolog OS=Homo sapiens GN=CDC20 PE=1 SV=2	13.3	13.8	7	8.98876	10.6	9.01055	15.55	1.26148	0.629864
P13645	Keratin, type I cytoskeletal 10 OS=Homo sapiens GN=KRT10 PE=1 SV=6	300.8	0	349.5	269.663	228.6	177.062	156.6	1.22424	1.59088
P28482	Mitogen-activated protein kinase 1 OS=Homo sapiens GN=MAPK1 PE=1 SV=3	3.3	2.8	0	0	8.5	1.61579	2.2	1.25841	1.93182
Q9Y467	Sal-like protein 2 OS=Homo sapiens GN=SALL2 PE=1 SV=3	1.3	0	0	0	0	0.373684	0	1.15962	0
Q9UPW6	DNA-binding protein SATB2 OS=Homo sapiens GN=SATB2 PE=1 SV=2	26.6	44.3	21	26.9663	19.8	28.1018	20.45	1.09009	1.14343
Q13557	Calcium/calmodulin-dependent protein kinase type II subunit delta OS=Homo sapiens GN=CAMK2D PE=1 SV=3	9.3	16.6	10.5	17.9775	12	10.3142	10.35	1.17637	1.44819
O43143	Putative pre-mRNA-splicing factor ATP-dependent RNA helicase DHX15 OS=Homo sapiens GN=DHX15 PE=1 SV=2	128.8	171.5	45.4	168.539	152.9	97.8376	145.25	1.1778	1.1065
Q13363	C-terminal-binding protein 1 OS=Homo sapiens GN=CTBP1 PE=1 SV=2	2	11.1	0	4.49438	3.5	3.67885	4.2	1.18696	0.951712
P05141	ADP/ATP translocase 2 OS=Homo sapiens GN=SLC25A5 PE=1 SV=6	2	5.5	7	0	2.8	4.3637	3	1.10762	0.466667
P60510	Serine/threonine-protein phosphatase 4 catalytic subunit OS=Homo sapiens GN=PPP4C PE=1 SV=1	2	0	0	0	0	0.457895	0	1.45594	0
P53041	Serine/threonine-protein phosphatase 5 OS=Homo sapiens GN=PPP5C PE=1 SV=1	0	2.8	0	0	0	0.826316	2.3	1.12951	0
Q96DG6	Carboxymethylenebutenolidase homolog OS=Homo sapiens GN=CMBL PE=1 SV=1	1.3	2.8	0	0	1.4	1.21053	0	1.12899	70000000000
P02788	Lactotransferrin OS=Homo sapiens GN=LTF PE=1 SV=6	2	2.8	3.5	0	2.1	2.66316	2.3	1.03887	0.456522
Q13107	Ubiquitin carboxyl-terminal hydrolase 4 OS=Homo sapiens GN=USP4 PE=1 SV=3	1.3	0	0	0	0	0.384211	0	1.12785	0
O00148	ATP-dependent RNA helicase DDX39 OS=Homo sapiens GN=DDX39 PE=1 SV=2	2.7	0	7	0	0	2.86842	4.15	1.12722	0
P34896	Serine hydroxymethyltransferase, cytosolic OS=Homo sapiens GN=SHMT1 PE=1 SV=1	4	13.8	0	0	5	5.00849	5.75	1.18465	0.434783
P02814	Submaxillary gland androgen-regulated protein 3B OS=Homo sapiens GN=SMR3B PE=1 SV=2	4	0	14	0	0	5.9231	0	1.01298	0
Q15233	Non-POU domain-containing octamer-binding protein OS=Homo sapiens GN=NONO PE=1 SV=4	112.9	210.2	150.3	188.764	133.8	157.927	150	0.999194	1.07521
Q8WY54	Protein phosphatase 1E OS=Homo sapiens GN=PPM1E PE=1 SV=1	0	8.3	0	0	0	3.34737	0	0.82652	0
Q07065	Cytoskeleton-associated protein 4 OS=Homo sapiens GN=CKAP4 PE=1 SV=2	1.3	8.3	7	0	4.2	4.5575	4.1	1.21412	0.512195
O75400	Pre-mRNA-processing factor 40 homolog A OS=Homo sapiens GN=PRPF40A PE=1 SV=2	2.7	5.5	0	0	3.5	2.18908	2.55	1.24862	0.686275
P68104	Elongation factor 1-alpha 1 OS=Homo sapiens GN=EEF1A1 PE=1 SV=1	14.6	22.1	7	13.4831	11.3	13.5728	15.4	1.07322	0.804648
Q8N1N4	Keratin, type II cytoskeletal 78 OS=Homo sapiens GN=KRT78 PE=1 SV=2	24.6	0	59.4	11.236	19.8	23.4588	24.15	1.19358	0.642566
O75369	Filamin-B OS=Homo sapiens GN=FLNB PE=1 SV=1	1.3	5.5	3.5	0	0	3.3	0	1.0404	0
O43353	Receptor-interacting serine/threonine-protein kinase 2 OS=Homo sapiens GN=RIPK2 PE=1 SV=2	2	2.8	0	0	5.7	1.26842	3.8	1.26141	0.75
P10809	60 kDa heat shock protein, mitochondrial OS=Homo sapiens GN=HSPD1 PE=1 SV=2	0	5.5	0	0	2.1	2.7	2.65	0.679012	0.396226
Q15008	26S proteasome non-ATPase regulatory subunit 6 OS=Homo sapiens GN=PSMD6 PE=1 SV=1	3.3	5.5	0	0	4.2	2.44525	3.4	1.19961	0.617647
Q15796	Mothers against decapentaplegic homolog 2 OS=Homo sapiens GN=SMAD2 PE=1 SV=1	4	0	3.5	0	4.2	2.06316	2	1.21173	1.05
Q969T4	Ubiquitin-conjugating enzyme E2 E3 OS=Homo sapiens GN=UBE2E3 PE=1 SV=1	2	2.8	0	4.49438	1.4	1.25044	1.8	1.27955	1.63733
Q96AQ6	Pre-B-cell leukemia transcription factor-interacting protein 1 OS=Homo sapiens GN=PBXIP1 PE=1 SV=1	2.7	8.3	0	4.49438	7.1	2.81014	9.4	1.3048	0.616722
A7E2V4	Zinc finger SWIM domain-containing protein KIAA0913 OS=Homo sapiens GN=KIAA0913 PE=1 SV=1	2.7	0	0	0	2.1	0.7	4.55	1.28571	0.230769
P26440	Isovaleryl-CoA dehydrogenase, mitochondrial OS=Homo sapiens GN=IVD PE=1 SV=1	10.6	5.5	0	0	12.7	4.61579	8.85	1.16268	0.717514
P18031	Tyrosine-protein phosphatase non-receptor type 1 OS=Homo sapiens GN=PTPN1 PE=1 SV=1	0	2.8	0	0	0	0.863158	0	1.0813	0
P10599	Thioredoxin OS=Homo sapiens GN=TXN PE=1 SV=3	4.6	5.5	10.5	4.49438	5	7.22632	5.05	0.950231	0.940038
Q9NR28	Diablo homolog, mitochondrial OS=Homo sapiens GN=DIABLO PE=1 SV=1	1.3	5.5	0	4.49438	1.4	1.96633	2.25	1.15274	1.30986
Q8IVS2	Malonyl-CoA-acyl carrier protein transacylase, mitochondrial OS=Homo sapiens GN=MCAT PE=1 SV=2	2	5.5	3.5	6.74157	7.8	3.48099	7.2	1.05334	1.00983
P02533	Keratin, type I cytoskeletal 14 OS=Homo sapiens GN=KRT14 PE=1 SV=4	240.4	0	234.2	125.843	280.3	136.162	200.7	1.16185	1.01182
Q9HD45	Transmembrane 9 superfamily member 3 OS=Homo sapiens GN=TM9SF3 PE=1 SV=2	0	0	3.5	0	1.4	1.30526	3	0.893817	0.233333
P47756	F-actin-capping protein subunit beta OS=Homo sapiens GN=CAPZB PE=1 SV=4	0	0	3.5	0	1.4	1.26316	1.2	0.923611	0.583333
P30041	Peroxiredoxin-6 OS=Homo sapiens GN=PRDX6 PE=1 SV=3	8	13.8	10.5	8.98876	7.8	10.3521	10	1.04005	0.839438
P30533	Alpha-2-macroglobulin receptor-associated protein OS=Homo sapiens GN=LRPAP1 PE=1 SV=1	20.6	55.3	31.5	33.7079	22.6	33.9946	32.35	1.05311	0.870292
P67775	Serine/threonine-protein phosphatase 2A catalytic subunit alpha isoform OS=Homo sapiens GN=PPP2CA PE=1 SV=1	6.6	0	3.5	6.74157	5	3.048	3.8	1.10455	1.54494
P42568	Protein AF-9 OS=Homo sapiens GN=MLLT3 PE=1 SV=2	4	2.8	0	0	5	1.83675	4.65	1.23407	0.537634
Q9HCY8	Protein S100-A14 OS=Homo sapiens GN=S100A14 PE=1 SV=1	2.7	0	0	0	0	0.768421	0	1.17123	0
Q13131	5'-AMP-activated protein kinase catalytic subunit alpha-1 OS=Homo sapiens GN=PRKAA1 PE=1 SV=4	10	11.1	0	6.74157	12	6.0641	14.65	1.15983	0.639644
Q9GZN8	UPF0687 protein C20orf27 OS=Homo sapiens GN=C20orf27 PE=1 SV=3	71.1	60.9	24.5	31.4607	117.5	49.4091	102.3	1.05581	0.728058
Q8N5C8	TGF-beta-activated kinase 1 and MAP3K7-binding protein 3 OS=Homo sapiens GN=TAB3 PE=1 SV=2	2	0	0	0	0	0.633663	0.8	1.05208	0
P32242	Homeobox protein OTX1 OS=Homo sapiens GN=OTX1 PE=1 SV=1	6.6	0	0	0	5.7	1.78947	5.8	1.22941	0.491379
P84022	Mothers against decapentaplegic homolog 3 OS=Homo sapiens GN=SMAD3 PE=1 SV=1	0	0	3.5	0	4.2	0.9	2.2	1.2963	0.954545
O00232	26S proteasome non-ATPase regulatory subunit 12 OS=Homo sapiens GN=PSMD12 PE=1 SV=3	4	11.1	0	0	4.2	4.59952	6.1	1.09432	0.344262
Q969X6	Cirhin OS=Homo sapiens GN=CIRH1A PE=1 SV=1	8	8.3	0	6.74157	9.2	4.85427	9.5	1.11929	0.83903
P00918	Carbonic anhydrase 2 OS=Homo sapiens GN=CA2 PE=1 SV=2	17.3	33.2	3.5	17.9775	17.7	17.9905	14.25	1.00053	1.25184
P62314	Small nuclear ribonucleoprotein Sm D1 OS=Homo sapiens GN=SNRPD1 PE=1 SV=1	0	2.8	0	0	2.1	0.721053	5.6	1.2944	0.1875
Q13888	General transcription factor IIH subunit 2 OS=Homo sapiens GN=GTF2H2 PE=1 SV=1	3.3	11.1	0	6.74157	2.1	4.48351	3.45	1.07059	1.28139
Q6P1K8	General transcription factor IIH subunit 2-like protein OS=Homo sapiens GN=GTF2H2C PE=2 SV=1	3.3	11.1	0	6.74157	2.1	4.48351	3.45	1.07059	1.28139
P61956	Small ubiquitin-related modifier 2 OS=Homo sapiens GN=SUMO2 PE=1 SV=1	0	2.8	0	0	0	1.19262	0	0.782592	0
Q6L8Q7	2',5'-phosphodiesterase 12 OS=Homo sapiens GN=PDE12 PE=1 SV=2	4	5.5	0	4.49438	3.5	3.05998	1.2	1.03487	3.33099
Q7Z794	Keratin, type II cytoskeletal 1b OS=Homo sapiens GN=KRT77 PE=1 SV=2	12.6	0	28	11.236	7.1	12.7518	10.6	1.06129	0.864904
P09936	Ubiquitin carboxyl-terminal hydrolase isozyme L1 OS=Homo sapiens GN=UCHL1 PE=1 SV=2	4.6	2.8	3.5	0	4.2	3.3059	7.7	1.09905	0.272727
P23381	Tryptophanyl-tRNA synthetase, cytoplasmic OS=Homo sapiens GN=WARS PE=1 SV=2	5.3	0	0	0	2.8	1.63158	1.55	1.0828	0.903226
O43242	26S proteasome non-ATPase regulatory subunit 3 OS=Homo sapiens GN=PSMD3 PE=1 SV=2	4.6	11.1	0	6.74157	1.4	5.26523	4.1	0.993942	0.992875
Q04721	Neurogenic locus notch homolog protein 2 OS=Homo sapiens GN=NOTCH2 PE=1 SV=3	0	2.8	0	0	2.8	0.652632	2.9	1.43011	0.482759
P01040	Cystatin-A OS=Homo sapiens GN=CSTA PE=1 SV=1	12.6	24.9	21	0	7.8	23.6027	7.05	0.826176	0.553191
Q15843	NEDD8 OS=Homo sapiens GN=NEDD8 PE=1 SV=1	0	0	3.5	0	0	1.44737	0	0.806061	0
Q8WU58	Uncharacterized protein C17orf63 OS=Homo sapiens GN=C17orf63 PE=1 SV=1	4.6	5.5	0	11.236	2.1	3.16421	3.55	1.06398	1.8783
Q9HCM7	Fibrosin-1-like protein OS=Homo sapiens GN=FBRSL1 PE=1 SV=3	5.3	0	0	4.49438	4.2	1.67421	3	1.05522	1.44906
Q5TA45	Integrator complex subunit 11 OS=Homo sapiens GN=CPSF3L PE=1 SV=2	4.6	0	0	0	5	1.52946	1.1	1.00253	2.27273
P45880	Voltage-dependent anion-selective channel protein 2 OS=Homo sapiens GN=VDAC2 PE=1 SV=2	2	5.5	3.5	0	2.1	3.45263	2.3	1.06199	0.456522
Q9Y4K3	TNF receptor-associated factor 6 OS=Homo sapiens GN=TRAF6 PE=1 SV=1	4	0	0	0	2.1	1.33684	3.05	0.997375	0.344262
P23921	Ribonucleoside-diphosphate reductase large subunit OS=Homo sapiens GN=RRM1 PE=1 SV=1	1.3	0	0	0	2.1	0.436842	0	0.991968	infinite
P39656	Dolichyl-diphosphooligosaccharide--protein glycosyltransferase 48 kDa subunit OS=Homo sapiens GN=DDOST PE=1 SV=4	6	13.8	7	4.49438	8.5	8.66646	9.35	1.03079	0.694887
P07437	Tubulin beta chain OS=Homo sapiens GN=TUBB PE=1 SV=2	27.2	49.8	24.5	35.9551	21.9	34.3729	29.95	0.984302	0.965861
O00189	AP-4 complex subunit mu-1 OS=Homo sapiens GN=AP4M1 PE=1 SV=2	2.7	0	0	0	2.8	0.826316	1.8	1.08917	0.777778
Q6DD87	Zinc finger protein 787 OS=Homo sapiens GN=ZNF787 PE=1 SV=1	2.7	0	0	0	2.8	0.826316	2.7	1.08917	0.518519
O43435	T-box transcription factor TBX1 OS=Homo sapiens GN=TBX1 PE=1 SV=1	19.9	2.8	0	11.236	14.9	7.1565	12.75	1.05731	1.02494
Q5VT52	Regulation of nuclear pre-mRNA domain-containing protein 2 OS=Homo sapiens GN=RPRD2 PE=1 SV=1	2	0	0	0	0	0.678947	2.6	0.981912	0
P14866	Heterogeneous nuclear ribonucleoprotein L OS=Homo sapiens GN=HNRNPL PE=1 SV=2	49.1	127.2	24.5	123.596	71.5	67.4785	83.65	0.991921	1.16614
P60891	Ribose-phosphate pyrophosphokinase 1 OS=Homo sapiens GN=PRPS1 PE=1 SV=2	4	2.8	0	0	4.2	2.52632	2.6	0.897222	0.807692
Q9Y2L9	Leucine-rich repeat and calponin homology domain-containing protein 1 OS=Homo sapiens GN=LRCH1 PE=1 SV=2	16.6	19.4	14	20.2247	17.7	16.2027	25.5	1.02863	0.743622
Q15102	Platelet-activating factor acetylhydrolase IB subunit gamma OS=Homo sapiens GN=PAFAH1B3 PE=1 SV=1	9.3	36	17.5	17.9775	13.4	23.9321	23.25	0.874696	0.674786
P55060	Exportin-2 OS=Homo sapiens GN=CSE1L PE=1 SV=3	9.3	38.7	0	6.74157	4.2	16.462	10.45	0.971937	0.52352
Q96HY7	Probable 2-oxoglutarate dehydrogenase E1 component DHKTD1, mitochondrial OS=Homo sapiens GN=DHTKD1 PE=2 SV=1	13.3	8.3	0	0	14.2	7.42334	15.85	0.969914	0.44795
Q00839	Heterogeneous nuclear ribonucleoprotein U OS=Homo sapiens GN=HNRNPU PE=1 SV=6	4.6	0	0	20.2247	9.2	1.40181	4.1	1.09382	3.58838
Q5JVF3	PCI domain-containing protein 2 OS=Homo sapiens GN=PCID2 PE=1 SV=2	0	2.8	0	0	0	0.9616	0.75	0.970605	0
A6NKD9	Coiled-coil domain-containing protein 85C OS=Homo sapiens GN=CCDC85C PE=1 SV=1	6	5.5	0	6.74157	5	4.33373	7.65	0.884535	0.767423
P08237	6-phosphofructokinase, muscle type OS=Homo sapiens GN=PFKM PE=1 SV=2	0	2.8	0	0	2.1	0.884211	1.2	1.05556	0.875
Q8IW41	MAP kinase-activated protein kinase 5 OS=Homo sapiens GN=MAPKAPK5 PE=1 SV=2	6	2.8	0	0	2.1	2.78608	5	1.05285	0.21
Q96RT7	Gamma-tubulin complex component 6 OS=Homo sapiens GN=TUBGCP6 PE=1 SV=3	2	2.8	3.5	11.236	4.2	2.7875	1.95	0.992527	3.95794
O60568	Procollagen-lysine,2-oxoglutarate 5-dioxygenase 3 OS=Homo sapiens GN=PLOD3 PE=1 SV=1	1.3	5.5	0	0	0	2.23502	1.95	1.01416	0
P56270	Myc-associated zinc finger protein OS=Homo sapiens GN=MAZ PE=1 SV=1	8.6	11.1	7	31.4607	12	8.7687	7.2	1.01497	3.0181
Q9UI12	V-type proton ATPase subunit H OS=Homo sapiens GN=ATP6V1H PE=1 SV=1	0	2.8	0	0	0	0.978947	2.25	0.953405	0
P49327	Fatty acid synthase OS=Homo sapiens GN=FASN PE=1 SV=3	41.2	116.2	38.4	58.427	63	68.685	52.9	0.950232	1.1477
Q01826	DNA-binding protein SATB1 OS=Homo sapiens GN=SATB1 PE=1 SV=1	12	30.4	0	17.9775	12.7	15.5962	12.65	0.906205	1.21255
P08243	Asparagine synthetase [glutamine-hydrolyzing] OS=Homo sapiens GN=ASNS PE=1 SV=4	10.6	22.1	0	4.49438	15.6	11.0775	13	0.98398	0.772861
P52789	Hexokinase-2 OS=Homo sapiens GN=HK2 PE=1 SV=2	1.3	2.8	0	0	0	1.44211	0.8	0.947689	0
O75962	Triple functional domain protein OS=Homo sapiens GN=TRIO PE=1 SV=2	10.6	2.8	0	6.74157	12	4.28491	13.6	1.04242	0.689028
Q13322	Growth factor receptor-bound protein 10 OS=Homo sapiens GN=GRB10 PE=1 SV=2	1.3	0	0	0	0	0.373684	0.8	1.15962	0
P04264	Keratin, type II cytoskeletal 1 OS=Homo sapiens GN=KRT1 PE=1 SV=6	820.8	0	1038.1	723.596	702.8	607.685	687.1	1.01966	1.03798
O43913	Origin recognition complex subunit 5 OS=Homo sapiens GN=ORC5L PE=1 SV=1	2.7	0	0	0	2.1	0.952632	0.75	0.944751	1.4
Q04726	Transducin-like enhancer protein 3 OS=Homo sapiens GN=TLE3 PE=1 SV=2	42.5	30.4	24.5	42.6966	21.2	35.4731	28.6	0.915248	1.11707
Q15366	Poly(rC)-binding protein 2 OS=Homo sapiens GN=PCBP2 PE=1 SV=1	4.6	13.8	3.5	13.4831	5.7	7.75963	6.6	0.940766	1.45327
Q9UPS6	Histone-lysine N-methyltransferase SETD1B OS=Homo sapiens GN=SETD1B PE=1 SV=2	6.6	2.8	0	13.4831	7.1	3.13354	8.85	0.999932	1.16289
P12004	Proliferating cell nuclear antigen OS=Homo sapiens GN=PCNA PE=1 SV=1	4.6	8.3	7	8.98876	7.1	7.00638	8.8	0.946756	0.914134
P12035	Keratin, type II cytoskeletal 3 OS=Homo sapiens GN=KRT3 PE=1 SV=2	69.1	0	59.4	47.191	56.6	41.5234	68.3	1.03155	0.759817
Q16610	Extracellular matrix protein 1 OS=Homo sapiens GN=ECM1 PE=1 SV=2	2.7	2.8	3.5	0	1.4	3.44737	0	0.870229	70000000000
Q96LR5	Ubiquitin-conjugating enzyme E2 E2 OS=Homo sapiens GN=UBE2E2 PE=1 SV=1	2	2.8	0	4.49438	1.4	1.5136	4.25	1.05709	0.693457
O95218	Zinc finger Ran-binding domain-containing protein 2 OS=Homo sapiens GN=ZRANB2 PE=1 SV=2	1.3	0	0	0	0	0.384211	2.35	1.12785	0
Q3KNS6	Zinc finger protein 829 OS=Homo sapiens GN=ZNF829 PE=2 SV=1	1.3	0	0	0	0	0.468421	1.1	0.925094	0
Q9UHB9	Signal recognition particle 68 kDa protein OS=Homo sapiens GN=SRP68 PE=1 SV=2	2	2.8	0	0	0	1.66277	0.8	0.962252	0
Q9GZP4	UPF0424 protein C1orf128 OS=Homo sapiens GN=C1orf128 PE=1 SV=1	19.9	30.4	10.5	22.4719	29	22.1464	24.1	0.915123	1.06788
Q14566	DNA replication licensing factor MCM6 OS=Homo sapiens GN=MCM6 PE=1 SV=1	3.3	2.8	0	0	3.5	2.01053	5.75	1.01134	0.304348
P17987	T-complex protein 1 subunit alpha OS=Homo sapiens GN=TCP1 PE=1 SV=1	2	5.5	0	0	3.5	2.90314	4.15	0.861135	0.421687
O94887	FERM, RhoGEF and pleckstrin domain-containing protein 2 OS=Homo sapiens GN=FARP2 PE=1 SV=3	2	0	0	0	1.4	0.731579	1.55	0.911271	0.451613
P13646	Keratin, type I cytoskeletal 13 OS=Homo sapiens GN=KRT13 PE=1 SV=4	30.5	0	73.4	40.4494	22.6	36.3358	24.35	0.953146	1.29465
P35908	Keratin, type II cytoskeletal 2 epidermal OS=Homo sapiens GN=KRT2 PE=1 SV=2	197.2	0	321.6	233.708	252.7	179.082	183.5	0.965668	1.32536
P62736	Actin, aortic smooth muscle OS=Homo sapiens GN=ACTA2 PE=1 SV=1	0	27.7	0	0	0	10.2144	9.7	0.903953	0
P63267	Actin, gamma-enteric smooth muscle OS=Homo sapiens GN=ACTG2 PE=1 SV=1	0	27.7	0	0	0	10.2144	9.7	0.903953	0
Q9H3N1	Thioredoxin-related transmembrane protein 1 OS=Homo sapiens GN=TMX1 PE=1 SV=1	0	2.8	0	0	0	1.03684	0	0.900169	0
P81605	Dermcidin OS=Homo sapiens GN=DCD PE=1 SV=2	5.3	16.6	10.5	11.236	5	13.8486	4.2	0.77986	1.93285
Q9BTA9	WW domain-containing adapter protein with coiled-coil OS=Homo sapiens GN=WAC PE=1 SV=3	10.6	16.6	10.5	22.4719	14.2	14.4093	16.9	0.872122	1.08497
P55072	Transitional endoplasmic reticulum ATPase OS=Homo sapiens GN=VCP PE=1 SV=4	2	13.8	0	6.74157	2.1	5.6015	3.8	0.940224	1.16336
Q92997	Segment polarity protein dishevelled homolog DVL-3 OS=Homo sapiens GN=DVL3 PE=1 SV=2	2	0	0	8.98876	1.4	0.657503	1.45	1.01394	3.58233
Q96S59	Ran-binding protein 9 OS=Homo sapiens GN=RANBP9 PE=1 SV=1	4	0	0	0	4.2	1.40038	4.3	0.952122	0.488372
P27348	14-3-3 protein theta OS=Homo sapiens GN=YWHAQ PE=1 SV=1	5.3	2.8	0	0	6.4	2.84211	5.3	0.95	0.603774
P08779	Keratin, type I cytoskeletal 16 OS=Homo sapiens GN=KRT16 PE=1 SV=4	102.3	0	171.3	112.36	80.7	96.4202	86.25	0.94586	1.11919
Q13642	Four and a half LIM domains protein 1 OS=Homo sapiens GN=FHL1 PE=1 SV=4	6.6	11.1	10.5	20.2247	5	10.3432	5.75	0.908809	2.19345
Q6P1X5	Transcription initiation factor TFIID subunit 2 OS=Homo sapiens GN=TAF2 PE=1 SV=3	7.3	2.8	0	0	21.2	2.94415	20.6	1.14351	0.514563
Q9UBE8	Serine/threonine-protein kinase NLK OS=Homo sapiens GN=NLK PE=1 SV=2	6.6	0	0	6.74157	7.1	2.23158	7.05	0.985849	0.981672
P28799	Granulins OS=Homo sapiens GN=GRN PE=1 SV=2	2	2.8	0	0	0	2.10526	3.05	0.76	0
Q6P2Q9	Pre-mRNA-processing-splicing factor 8 OS=Homo sapiens GN=PRPF8 PE=1 SV=2	76.4	49.8	48.9	56.1798	63.7	64.7606	66.35	0.901268	0.903389
P55011	Solute carrier family 12 member 2 OS=Homo sapiens GN=SLC12A2 PE=1 SV=1	4	5.5	10.5	6.74157	5.7	7.53398	11.65	0.88488	0.533973
P61088	Ubiquitin-conjugating enzyme E2 N OS=Homo sapiens GN=UBE2N PE=1 SV=1	2	2.8	7	6.74157	4.2	4.34651	6.9	0.90494	0.792868
Q8NB46	Serine/threonine-protein phosphatase 6 regulatory ankyrin repeat subunit C OS=Homo sapiens GN=ANKRD52 PE=1 SV=2	4.6	0	0	0	2.8	1.66316	4.5	0.921941	0.311111
Q04695	Keratin, type I cytoskeletal 17 OS=Homo sapiens GN=KRT17 PE=1 SV=2	65.1	0	118.8	71.9101	100.5	66.0177	56.35	0.928539	1.52981
Q14687	Genetic suppressor element 1 OS=Homo sapiens GN=GSE1 PE=1 SV=3	11.3	5.5	0	11.236	3.5	6.23447	7.7	0.898232	0.95688
Q9NXR5	Ankyrin repeat domain-containing protein 10 OS=Homo sapiens GN=ANKRD10 PE=2 SV=2	3.3	2.8	0	0	2.8	2.11632	3	0.960789	0.466667
Q8N684	Cleavage and polyadenylation specificity factor subunit 7 OS=Homo sapiens GN=CPSF7 PE=1 SV=1	11.3	24.9	14	38.2022	17.7	19.6812	18.65	0.850221	1.49872
Q7L7X3	Serine/threonine-protein kinase TAO1 OS=Homo sapiens GN=TAOK1 PE=1 SV=1	2	0	0	0	3.5	0.768421	1.6	0.86758	1.09375
Q9UEG4	Zinc finger protein 629 OS=Homo sapiens GN=ZNF629 PE=2 SV=2	9.3	0	0	4.49438	10.6	3.36043	8.5	0.922502	0.887905
P52732	Kinesin-like protein KIF11 OS=Homo sapiens GN=KIF11 PE=1 SV=2	6	52.6	10.5	13.4831	5	30.7909	5.6	0.748057	1.65028
O15013	Rho guanine nucleotide exchange factor 10 OS=Homo sapiens GN=ARHGEF10 PE=1 SV=4	7.3	2.8	0	0	5	3.58696	4.45	0.938584	0.561798
O60885	Bromodomain-containing protein 4 OS=Homo sapiens GN=BRD4 PE=1 SV=2	25.9	19.4	21	33.7079	25.5	25.279	37.6	0.874243	0.787339
P62136	Serine/threonine-protein phosphatase PP1-alpha catalytic subunit OS=Homo sapiens GN=PPP1CA PE=1 SV=1	2	0	0	0	2.8	0.647368	3.8	1.02981	0.368421
Q9NSY1	BMP-2-inducible protein kinase OS=Homo sapiens GN=BMP2K PE=1 SV=2	2	0	0	0	1.4	0.694737	3.1	0.959596	0.225806
Q9BV38	WD repeat-containing protein 18 OS=Homo sapiens GN=WDR18 PE=1 SV=2	4.6	5.5	0	4.49438	3.5	3.72158	4.15	0.904634	0.963179
P51571	Translocon-associated protein subunit delta OS=Homo sapiens GN=SSR4 PE=1 SV=1	0	5.5	0	0	0	2.15472	0	0.850847	0
Q9BSJ8	Extended synaptotagmin-1 OS=Homo sapiens GN=ESYT1 PE=1 SV=1	0	2.8	0	0	0	1.1	2.55	0.848485	0
Q9UBN7	Histone deacetylase 6 OS=Homo sapiens GN=HDAC6 PE=1 SV=2	4	2.8	0	4.49438	3.5	2.54336	5.4	0.891211	0.740221
P11142	Heat shock cognate 71 kDa protein OS=Homo sapiens GN=HSPA8 PE=1 SV=1	15.9	19.4	10.5	11.236	12	18.2955	20.45	0.83445	0.568116
P12277	Creatine kinase B-type OS=Homo sapiens GN=CKB PE=1 SV=1	2	2.8	0	0	1.4	1.76842	1.8	0.904762	0.388889
O00154	Cytosolic acyl coenzyme A thioester hydrolase OS=Homo sapiens GN=ACOT7 PE=1 SV=3	1.3	0	0	0	3.5	0.515789	0.8	0.840136	2.1875
Q5TAQ9	DDB1- and CUL4-associated factor 8 OS=Homo sapiens GN=DCAF8 PE=1 SV=1	3.3	0	0	0	3.5	1.18271	4.15	0.930068	0.421687
Q8IZH2	5'-3' exoribonuclease 1 OS=Homo sapiens GN=XRN1 PE=1 SV=1	13.3	8.3	0	20.2247	19.1	7.76406	20.65	0.92735	0.952172
Q15021	Condensin complex subunit 1 OS=Homo sapiens GN=NCAPD2 PE=1 SV=3	0	2.8	0	0	0	1.12481	0	0.829766	0
Q15652	Probable JmjC domain-containing histone demethylation protein 2C OS=Homo sapiens GN=JMJD1C PE=1 SV=2	8	5.5	0	6.74157	7.8	4.86506	16.55	0.924964	0.439322
P48668	Keratin, type II cytoskeletal 6C OS=Homo sapiens GN=KRT6C PE=1 SV=3	152.7	0	174.8	132.584	116.8	123.423	123.35	0.884494	1.01088
P49639	Homeobox protein Hox-A1 OS=Homo sapiens GN=HOXA1 PE=2 SV=2	6	0	0	6.74157	5	2.03698	6.85	0.981847	0.857049
Q99717	Mothers against decapentaplegic homolog 5 OS=Homo sapiens GN=SMAD5 PE=1 SV=1	12.6	8.3	3.5	11.236	14.9	9.88072	13.9	0.823152	0.940142
P13647	Keratin, type II cytoskeletal 5 OS=Homo sapiens GN=KRT5 PE=1 SV=3	128.8	0	188.7	116.854	116.1	120.254	126.05	0.880084	0.924054
P02538	Keratin, type II cytoskeletal 6A OS=Homo sapiens GN=KRT6A PE=1 SV=3	152.7	0	174.8	0	116.8	125.436	123.75	0.870296	0.471919
P49368	T-complex protein 1 subunit gamma OS=Homo sapiens GN=CCT3 PE=1 SV=4	7.3	2.8	3.5	0	9.9	5.31637	7.6	0.852712	0.651316
Q5JSL3	Dedicator of cytokinesis protein 11 OS=Homo sapiens GN=DOCK11 PE=1 SV=2	5.3	2.8	0	0	4.2	3.06724	4.7	0.880269	0.446809
P26641	Elongation factor 1-gamma OS=Homo sapiens GN=EEF1G PE=1 SV=3	25.2	41.5	17.5	38.2022	24.1	37.1183	24.95	0.756141	1.24854
Q9BPU6	Dihydropyrimidinase-related protein 5 OS=Homo sapiens GN=DPYSL5 PE=1 SV=1	3.3	0	0	0	5.7	1.36316	3	0.80695	0.95
P25789	Proteasome subunit alpha type-4 OS=Homo sapiens GN=PSMA4 PE=1 SV=1	5.3	8.3	0	4.49438	4.2	5.57605	5.05	0.813001	0.86083
Q9UDY8	Mucosa-associated lymphoid tissue lymphoma translocation protein 1 OS=Homo sapiens GN=MALT1 PE=1 SV=1	15.3	19.4	0	24.7191	14.2	13.6688	14.75	0.846208	1.31929
O14874	[3-methyl-2-oxobutanoate dehydrogenase [lipoamide]] kinase, mitochondrial OS=Homo sapiens GN=BCKDK PE=1 SV=2	2	5.5	0	0	5	2.80526	3.65	0.891182	0.684932
O14744	Protein arginine N-methyltransferase 5 OS=Homo sapiens GN=PRMT5 PE=1 SV=4	105.6	193.6	69.9	110.112	128.8	159.8	140.15	0.769921	0.852345
Q13263	Transcription intermediary factor 1-beta OS=Homo sapiens GN=TRIM28 PE=1 SV=5	27.9	24.9	10.5	26.9663	26.2	25.3591	37.35	0.832048	0.711731
Q14241	Transcription elongation factor B polypeptide 3 OS=Homo sapiens GN=TCEB3 PE=1 SV=2	5.3	5.5	0	8.98876	10.6	4.10285	8.4	0.877438	1.166
P20264	POU domain, class 3, transcription factor 3 OS=Homo sapiens GN=POU3F3 PE=2 SV=2	9.3	8.3	0	6.74157	6.4	6.71992	11.25	0.873026	0.58407
Q8WXX7	Autism susceptibility gene 2 protein OS=Homo sapiens GN=AUTS2 PE=1 SV=1	11.3	0	0	13.4831	7.1	4.61003	4.15	0.817059	2.4799
Q6VN20	Ran-binding protein 10 OS=Homo sapiens GN=RANBP10 PE=1 SV=1	6	0	0	4.49438	2.8	2.46285	2.65	0.812067	1.3763
Q7Z2E3	Aprataxin OS=Homo sapiens GN=APTX PE=1 SV=2	1.3	0	0	0	2.1	0.421053	3.05	1.02917	0.344262
Q8WWM7	Ataxin-2-like protein OS=Homo sapiens GN=ATXN2L PE=1 SV=2	41.8	52.6	24.5	116.854	36.8	52.0316	43.55	0.761716	1.76411
Q14157	Ubiquitin-associated protein 2-like OS=Homo sapiens GN=UBAP2L PE=1 SV=2	4.6	2.8	3.5	8.98876	5	4.75988	4.9	0.763324	1.42742
P68363	Tubulin alpha-1B chain OS=Homo sapiens GN=TUBA1B PE=1 SV=1	19.3	63.6	38.4	47.191	20.5	55.6522	41.1	0.726536	0.823492
Q96EV2	RNA-binding protein 33 OS=Homo sapiens GN=RBM33 PE=1 SV=3	30.5	13.8	0	35.9551	32.6	18.1788	38.1	0.8123	0.899673
Q9Y2W1	Thyroid hormone receptor-associated protein 3 OS=Homo sapiens GN=THRAP3 PE=1 SV=2	9.3	0	3.5	0	8.5	5.00383	11.3	0.85268	0.376106
P46736	Lys-63-specific deubiquitinase BRCC36 OS=Homo sapiens GN=BRCC3 PE=1 SV=2	4.6	11.1	0	4.49438	7.1	6.46848	8.1	0.809052	0.715703
Q16763	Ubiquitin-conjugating enzyme E2 S OS=Homo sapiens GN=UBE2S PE=1 SV=2	6	8.3	0	4.49438	7.8	6.02278	8.4	0.791439	0.731808
Q93009	Ubiquitin carboxyl-terminal hydrolase 7 OS=Homo sapiens GN=USP7 PE=1 SV=2	9.3	27.7	0	0	5	16.7526	9.45	0.736205	0.26455
P48643	T-complex protein 1 subunit epsilon OS=Homo sapiens GN=CCT5 PE=1 SV=1	3.3	2.8	0	0	4.2	2.51049	3.4	0.809934	0.617647
Q13509	Tubulin beta-3 chain OS=Homo sapiens GN=TUBB3 PE=1 SV=2	12	0	0	17.9775	0	5.2	9.7	0.769231	0.926677
Q96AY4	Tetratricopeptide repeat protein 28 OS=Homo sapiens GN=TTC28 PE=1 SV=4	2	0	0	0	0	0.86692	1.6	0.769006	0
O60563	Cyclin-T1 OS=Homo sapiens GN=CCNT1 PE=1 SV=1	27.9	16.6	3.5	60.6742	24.8	19.4263	24.65	0.823625	1.73376
P55316	Forkhead box protein G1 OS=Homo sapiens GN=FOXG1 PE=1 SV=2	10	0	0	20.2247	5	4.16571	8.2	0.800184	1.53809
Q6NXE6	Armadillo repeat-containing protein 6 OS=Homo sapiens GN=ARMC6 PE=1 SV=2	4.6	11.1	0	0	3.5	6.45276	6.5	0.811023	0.269231
P48449	Lanosterol synthase OS=Homo sapiens GN=LSS PE=1 SV=1	0	2.8	0	0	0	1.22105	0	0.764368	0
Q16186	Proteasomal ubiquitin receptor ADRM1 OS=Homo sapiens GN=ADRM1 PE=1 SV=2	0	2.8	0	0	0	1.22114	0	0.764315	0
P00387	NADH-cytochrome b5 reductase 3 OS=Homo sapiens GN=CYB5R3 PE=1 SV=3	1.3	2.8	0	0	4.2	1.78947	3.4	0.763725	0.617647
Q68EM7	Rho GTPase-activating protein 17 OS=Homo sapiens GN=ARHGAP17 PE=1 SV=1	1.3	0	0	0	2.1	0.436842	2.25	0.991968	0.466667
P60228	Eukaryotic translation initiation factor 3 subunit E OS=Homo sapiens GN=EIF3E PE=1 SV=1	2	13.8	0	6.74157	2.8	6.78273	3.75	0.776482	1.27221
Q96S15	WD repeat-containing protein 24 OS=Homo sapiens GN=WDR24 PE=1 SV=1	2.7	2.8	0	4.49438	4.2	2.28073	3.4	0.803838	1.27859
Q8N766	Uncharacterized protein KIAA0090 OS=Homo sapiens GN=KIAA0090 PE=1 SV=1	0	2.8	0	0	0	1.1	0.75	0.848485	0
Q5T6F2	Ubiquitin-associated protein 2 OS=Homo sapiens GN=UBAP2 PE=1 SV=1	8	2.8	0	6.74157	6.4	4.32304	9.5	0.832747	0.691662
Q04724	Transducin-like enhancer protein 1 OS=Homo sapiens GN=TLE1 PE=1 SV=2	13.3	16.6	10.5	26.9663	11.3	16.6218	18.25	0.810179	1.04839
O15084	Serine/threonine-protein phosphatase 6 regulatory ankyrin repeat subunit A OS=Homo sapiens GN=ANKRD28 PE=1 SV=4	7.3	5.5	0	4.49438	8.5	5.30441	5.95	0.804362	1.09196
P22528	Cornifin-B OS=Homo sapiens GN=SPRR1B PE=1 SV=2	6.6	0	0	0	0	2.86764	3.2	0.767182	0
P08238	Heat shock protein HSP 90-beta OS=Homo sapiens GN=HSP90AB1 PE=1 SV=4	9.3	22.1	10.5	8.98876	12	19.181	15.5	0.728152	0.677057
Q9Y4H2	Insulin receptor substrate 2 OS=Homo sapiens GN=IRS2 PE=1 SV=2	6.6	0	0	4.49438	1.4	2.92684	2.85	0.751664	1.0341
Q13615	Myotubularin-related protein 3 OS=Homo sapiens GN=MTMR3 PE=1 SV=3	10	5.5	0	0	9.2	6.52804	9.5	0.791457	0.484211
Q12968	Nuclear factor of activated T-cells, cytoplasmic 3 OS=Homo sapiens GN=NFATC3 PE=1 SV=1	3.3	2.8	0	6.74157	2.1	2.54165	6.55	0.800007	0.674929
Q7Z417	Nuclear fragile X mental retardation-interacting protein 2 OS=Homo sapiens GN=NUFIP2 PE=1 SV=1	57.1	27.7	7	103.371	62.3	38.8237	59.55	0.788178	1.39102
Q15365	Poly(rC)-binding protein 1 OS=Homo sapiens GN=PCBP1 PE=1 SV=2	3.3	8.3	3.5	15.7303	4.2	6.81136	5.05	0.738962	1.9733
Q9Y485	DmX-like protein 1 OS=Homo sapiens GN=DMXL1 PE=1 SV=2	10.6	2.8	0	0	12	5.67576	10.9	0.786972	0.550459
Q99700	Ataxin-2 OS=Homo sapiens GN=ATXN2 PE=1 SV=2	22.6	11.1	3.5	31.4607	29	16.2449	28.75	0.763316	1.05149
P45974	Ubiquitin carboxyl-terminal hydrolase 5 OS=Homo sapiens GN=USP5 PE=1 SV=2	6.6	8.3	0	0	2.1	6.35875	5.45	0.781076	0.192661
P08195	4F2 cell-surface antigen heavy chain OS=Homo sapiens GN=SLC3A2 PE=1 SV=3	0	2.8	3.5	0	2.8	2.73684	1.1	0.767308	1.27273
Q13409	Cytoplasmic dynein 1 intermediate chain 2 OS=Homo sapiens GN=DYNC1I2 PE=1 SV=3	2	8.3	3.5	8.98876	2.8	6.90598	5.05	0.66609	1.1672
O43929	Origin recognition complex subunit 4 OS=Homo sapiens GN=ORC4L PE=1 SV=2	1.3	0	0	0	1.4	0.584211	0.8	0.741742	0.875
Q13257	Mitotic spindle assembly checkpoint protein MAD2A OS=Homo sapiens GN=MAD2L1 PE=1 SV=1	1.3	0	0	0	0	0.457895	1.95	0.94636	0
O43707	Alpha-actinin-4 OS=Homo sapiens GN=ACTN4 PE=1 SV=2	10.6	11.1	0	0	12.7	9.32105	12.9	0.776021	0.492248
O75643	U5 small nuclear ribonucleoprotein 200 kDa helicase OS=Homo sapiens GN=SNRNP200 PE=1 SV=2	22.6	36	0	15.7303	17.7	25.9221	26.45	0.753539	0.631953
Q99570	Phosphoinositide 3-kinase regulatory subunit 4 OS=Homo sapiens GN=PIK3R4 PE=1 SV=3	6.6	2.8	0	0	6.4	3.91836	8.4	0.799654	0.380952
P61201	COP9 signalosome complex subunit 2 OS=Homo sapiens GN=COPS2 PE=1 SV=1	0	5.5	0	0	0	3.68271	0.75	0.497822	0
P56179	Homeobox protein DLX-6 OS=Homo sapiens GN=DLX6 PE=2 SV=2	2	0	0	0	0	0.694737	3.45	0.959596	0
O75390	Citrate synthase, mitochondrial OS=Homo sapiens GN=CS PE=1 SV=2	0	2.8	0	0	0	1.27895	0	0.729767	0
Q92908	Transcription factor GATA-6 OS=Homo sapiens GN=GATA6 PE=1 SV=2	12.6	2.8	0	15.7303	17	6.073	17.95	0.845272	0.911709
Q8TEQ6	Gem-associated protein 5 OS=Homo sapiens GN=GEMIN5 PE=1 SV=2	38.5	22.1	0	35.9551	31.1	26.8898	35.8	0.751215	0.936523
Q15714	TSC22 domain family protein 1 OS=Homo sapiens GN=TSC22D1 PE=1 SV=2	8	0	0	6.74157	6.4	3.52548	10.2	0.756399	0.644195
P05023	Sodium/potassium-transporting ATPase subunit alpha-1 OS=Homo sapiens GN=ATP1A1 PE=1 SV=1	0	13.8	7	0	4.2	9.19433	6.25	0.754088	0.336
P52292	Importin subunit alpha-2 OS=Homo sapiens GN=KPNA2 PE=1 SV=1	0	11.1	0	8.98876	1.4	5.01603	1.9	0.737636	2.73389
Q13627	Dual specificity tyrosine-phosphorylation-regulated kinase 1A OS=Homo sapiens GN=DYRK1A PE=1 SV=2	28.6	8.3	0	33.7079	37.5	15.6058	38.1	0.788171	0.934486
P68371	Tubulin beta-2C chain OS=Homo sapiens GN=TUBB2C PE=1 SV=1	23.2	27.7	0	29.2135	16.3	22.7408	22.95	0.746089	0.991579
P22681	E3 ubiquitin-protein ligase CBL OS=Homo sapiens GN=CBL PE=1 SV=2	15.3	5.5	0	17.9775	11.3	8.94913	15.35	0.774749	0.953665
O94979	Protein transport protein Sec31A OS=Homo sapiens GN=SEC31A PE=1 SV=3	6	8.3	0	0	9.2	6.44342	9.95	0.739772	0.462312
P50454	Serpin H1 OS=Homo sapiens GN=SERPINH1 PE=1 SV=2	1.3	2.8	0	0	2.1	2.5	0.8	0.546667	1.3125
Q9UPT9	Ubiquitin carboxyl-terminal hydrolase 22 OS=Homo sapiens GN=USP22 PE=1 SV=2	2	0	3.5	0	2.8	2.57758	1.55	0.711261	0.903226
Q9P2N5	RNA-binding protein 27 OS=Homo sapiens GN=RBM27 PE=1 SV=2	6	5.5	0	6.74157	7.8	5.19102	7.25	0.738455	1.00287
Q15149	Plectin-1 OS=Homo sapiens GN=PLEC1 PE=1 SV=3	2	0	0	0	2.1	0.947368	0	0.703704	1.05e+11
P10070	Zinc finger protein GLI2 OS=Homo sapiens GN=GLI2 PE=1 SV=4	2.7	0	0	0	2.8	1.19688	3.45	0.751953	0.405797
Q6N021	Probable methylcytosine dioxygenase TET2 OS=Homo sapiens GN=TET2 PE=1 SV=3	38.5	13.8	0	74.1573	31.1	23.199	33.1	0.751469	1.58999
Q13620	Cullin-4B OS=Homo sapiens GN=CUL4B PE=1 SV=3	0	5.5	0	0	0	2.62194	0	0.699229	0
O75533	Splicing factor 3B subunit 1 OS=Homo sapiens GN=SF3B1 PE=1 SV=3	1.3	5.5	0	6.74157	0	3.24472	2.2	0.698572	1.53218
P50990	T-complex protein 1 subunit theta OS=Homo sapiens GN=CCT8 PE=1 SV=4	16.6	27.7	21	44.9438	14.9	31.3139	20.65	0.695112	1.449
P42704	Leucine-rich PPR motif-containing protein, mitochondrial OS=Homo sapiens GN=LRPPRC PE=1 SV=3	0	11.1	0	0	1.4	5.32105	2.6	0.695351	0.269231
Q96QC0	Serine/threonine-protein phosphatase 1 regulatory subunit 10 OS=Homo sapiens GN=PPP1R10 PE=1 SV=1	60.4	30.4	7	98.8764	65.8	43.6784	78	0.746364	1.05562
P07384	Calpain-1 catalytic subunit OS=Homo sapiens GN=CAPN1 PE=1 SV=1	2	0	0	0	1.4	1.25789	0.75	0.529986	0.933333
Q8N1I0	Dedicator of cytokinesis protein 4 OS=Homo sapiens GN=DOCK4 PE=1 SV=2	28.6	11.1	14	47.191	23.4	24.8513	26.6	0.720284	1.3269
O75153	Protein KIAA0664 OS=Homo sapiens GN=KIAA0664 PE=1 SV=2	0	2.8	0	0	0	1.35263	0	0.690013	0
O75146	Huntingtin-interacting protein 1-related protein OS=Homo sapiens GN=HIP1R PE=1 SV=2	2	0	0	0	0	0.889474	3.45	0.749507	0
Q9P2J5	Leucyl-tRNA synthetase, cytoplasmic OS=Homo sapiens GN=LARS PE=1 SV=2	4	11.1	0	4.49438	5	7.18359	3.75	0.700671	1.26592
Q9P246	Stromal interaction molecule 2 OS=Homo sapiens GN=STIM2 PE=1 SV=2	2	0	0	0	4.2	0.631579	6.35	1.05556	0.330709
Q9BVS4	Serine/threonine-protein kinase RIO2 OS=Homo sapiens GN=RIOK2 PE=1 SV=2	6	2.8	0	6.74157	6.4	4.1587	6.15	0.705349	1.06842
Q9NQX3	Gephyrin OS=Homo sapiens GN=GPHN PE=1 SV=1	4.6	5.5	0	0	5	4.71481	5.05	0.714061	0.49505
Q9HA77	Probable cysteinyl-tRNA synthetase, mitochondrial OS=Homo sapiens GN=CARS2 PE=1 SV=1	4	2.8	0	0	3.5	3.46962	3.4	0.65329	0.514706
P31689	DnaJ homolog subfamily A member 1 OS=Homo sapiens GN=DNAJA1 PE=1 SV=2	2	0	0	0	2.1	0.815789	3	0.817204	0.35
Q9Y262	Eukaryotic translation initiation factor 3 subunit L OS=Homo sapiens GN=EIF3L PE=1 SV=1	8.6	19.4	0	8.98876	7.8	13.4641	11.3	0.693203	0.742866
P12236	ADP/ATP translocase 3 OS=Homo sapiens GN=SLC25A6 PE=1 SV=4	1.3	2.8	0	4.49438	2.1	2.03889	1.45	0.6703	2.27392
Q14151	Scaffold attachment factor B2 OS=Homo sapiens GN=SAFB2 PE=1 SV=1	1.3	0	0	15.7303	7.1	0.473684	3.8	0.914815	3.00399
Q9BSJ2	Gamma-tubulin complex component 2 OS=Homo sapiens GN=TUBGCP2 PE=1 SV=2	1.3	2.8	0	0	0	1.91429	0.8	0.713929	0
Q9Y580	RNA-binding protein 7 OS=Homo sapiens GN=RBM7 PE=1 SV=1	2	0	0	0	0	1.00208	2.35	0.66528	0
Q7L2J0	7SK snRNA methylphosphate capping enzyme OS=Homo sapiens GN=MEPCE PE=1 SV=1	19.9	2.8	0	15.7303	17.7	10.3457	30.65	0.731381	0.545356
P53396	ATP-citrate synthase OS=Homo sapiens GN=ACLY PE=1 SV=3	1.3	5.5	0	0	0	3.41367	0	0.663997	0
Q75N03	E3 ubiquitin-protein ligase Hakai OS=Homo sapiens GN=CBLL1 PE=1 SV=1	11.3	8.3	0	17.9775	10.6	9.36966	14.25	0.697286	1.00272
P63244	Guanine nucleotide-binding protein subunit beta-2-like 1 OS=Homo sapiens GN=GNB2L1 PE=1 SV=3	6	0	3.5	6.74157	5.7	4.47719	7.95	0.707289	0.782489
Q5SW79	Centrosomal protein of 170 kDa OS=Homo sapiens GN=CEP170 PE=1 SV=1	6.6	8.3	0	6.74157	7.8	6.8723	13.35	0.722708	0.544628
P53621	Coatomer subunit alpha OS=Homo sapiens GN=COPA PE=1 SV=2	13.3	22.1	0	15.7303	11.3	17.4196	14.2	0.677399	0.951772
P09874	Poly [ADP-ribose] polymerase 1 OS=Homo sapiens GN=PARP1 PE=1 SV=4	8.6	5.5	0	11.236	8.5	6.85009	10.35	0.686123	0.953428
Q99613	Eukaryotic translation initiation factor 3 subunit C OS=Homo sapiens GN=EIF3C PE=1 SV=1	8	22.1	0	6.74157	7.8	14.9273	9.1	0.672146	0.798988
P51648	Fatty aldehyde dehydrogenase OS=Homo sapiens GN=ALDH3A2 PE=1 SV=1	0	2.8	0	0	2.1	1.30526	2.6	0.715054	0.403846
P25490	Transcriptional repressor protein YY1 OS=Homo sapiens GN=YY1 PE=1 SV=2	15.9	11.1	7	56.1798	26.9	16.5983	21.5	0.682799	1.93209
Q9UGP4	LIM domain-containing protein 1 OS=Homo sapiens GN=LIMD1 PE=1 SV=1	5.3	5.5	0	13.4831	5	5.33831	6.95	0.67437	1.32972
P14868	Aspartyl-tRNA synthetase, cytoplasmic OS=Homo sapiens GN=DARS PE=1 SV=2	4	5.5	0	0	2.1	4.58053	6.75	0.691331	0.155556
Q12955	Ankyrin-3 OS=Homo sapiens GN=ANK3 PE=1 SV=3	6.6	5.5	0	8.98876	8.5	5.87827	9.9	0.686143	0.883271
P62633	Cellular nucleic acid-binding protein OS=Homo sapiens GN=CNBP PE=1 SV=1	0	2.8	0	0	2.8	1.44211	4.3	0.647202	0.325581
Q8NFD5	AT-rich interactive domain-containing protein 1B OS=Homo sapiens GN=ARID1B PE=1 SV=2	29.2	0	0	49.4382	24.8	13.9879	35.8	0.69584	1.03685
Q9HC44	Vasculin-like protein 1 OS=Homo sapiens GN=GPBP1L1 PE=1 SV=1	1.3	0	0	0	3.5	0.541714	1.9	0.79993	0.921053
Q93008	Probable ubiquitin carboxyl-terminal hydrolase FAF-X OS=Homo sapiens GN=USP9X PE=1 SV=2	26.6	13.8	3.5	33.7079	14.9	22.405	19.85	0.653129	1.22438
P50219	Motor neuron and pancreas homeobox protein 1 OS=Homo sapiens GN=MNX1 PE=1 SV=3	2	0	0	0	2.1	0.905263	2.3	0.736434	0.456522
Q13162	Peroxiredoxin-4 OS=Homo sapiens GN=PRDX4 PE=1 SV=1	3.3	2.8	0	0	4.2	3.08239	2.65	0.659662	0.792453
P26196	Probable ATP-dependent RNA helicase DDX6 OS=Homo sapiens GN=DDX6 PE=1 SV=2	2	2.8	0	0	6.4	2.3	4.2	0.695652	0.761905
Q13127	RE1-silencing transcription factor OS=Homo sapiens GN=REST PE=1 SV=2	8	0	0	6.74157	4.2	4.06532	1.55	0.655955	3.52954
P04920	Anion exchange protein 2 OS=Homo sapiens GN=SLC4A2 PE=1 SV=4	3.3	0	0	0	1.4	1.51783	4.9	0.724717	0.142857
Q9Y223	Bifunctional UDP-N-acetylglucosamine 2-epimerase/N-acetylmannosamine kinase OS=Homo sapiens GN=GNE PE=1 SV=1	10.6	5.5	0	6.74157	5.7	7.98469	10.6	0.67212	0.586867
P04259	Keratin, type II cytoskeletal 6B OS=Homo sapiens GN=KRT6B PE=1 SV=5	143.4	0	269.1	292.135	128.1	209.844	133.05	0.655248	1.57924
O14639	Actin-binding LIM protein 1 OS=Homo sapiens GN=ABLIM1 PE=1 SV=3	18.6	16.6	21	44.9438	14.2	29.4402	17	0.636318	1.73952
O14980	Exportin-1 OS=Homo sapiens GN=XPO1 PE=1 SV=1	3.3	5.5	0	0	0	4.72868	1.1	0.620329	0
Q13617	Cullin-2 OS=Homo sapiens GN=CUL2 PE=1 SV=2	6.6	0	0	0	6.4	3.2	8	0.6875	0.4
Q9H4L5	Oxysterol-binding protein-related protein 3 OS=Homo sapiens GN=OSBPL3 PE=1 SV=1	5.3	0	0	6.74157	7.1	2.63339	6.65	0.670871	1.04072
P55036	26S proteasome non-ATPase regulatory subunit 4 OS=Homo sapiens GN=PSMD4 PE=1 SV=1	1.3	2.8	10.5	0	1.4	7.56557	4.25	0.643265	0.164706
P53618	Coatomer subunit beta OS=Homo sapiens GN=COPB1 PE=1 SV=3	0	2.8	0	0	2.8	1.37895	2.6	0.676845	0.538462
O95881	Thioredoxin domain-containing protein 12 OS=Homo sapiens GN=TXNDC12 PE=1 SV=1	5.3	2.8	0	4.49438	5.7	4.17081	6.15	0.647356	0.828812
Q9H040	Zinc finger RAD18 domain-containing protein C1orf124 OS=Homo sapiens GN=C1orf124 PE=1 SV=2	1.3	0	0	0	0	0.621053	1.1	0.69774	0
O15169	Axin-1 OS=Homo sapiens GN=AXIN1 PE=1 SV=2	8.6	0	0	8.98876	13.4	3.9422	15.75	0.727174	0.710754
P08047	Transcription factor Sp1 OS=Homo sapiens GN=SP1 PE=1 SV=3	1.3	0	0	0	0	0.708968	0	0.611217	0
Q16880	2-hydroxyacylsphingosine 1-beta-galactosyltransferase OS=Homo sapiens GN=UGT8 PE=2 SV=1	0	2.8	0	0	5	1.4	5.25	0.666667	0.47619
Q5XKE5	Keratin, type II cytoskeletal 79 OS=Homo sapiens GN=KRT79 PE=1 SV=1	0	0	38.4	22.4719	57.3	15.8585	27.9	0.807138	1.4296
Q8IXB1	DnaJ homolog subfamily C member 10 OS=Homo sapiens GN=DNAJC10 PE=1 SV=2	17.3	30.4	3.5	24.7191	34.7	27.6073	45.55	0.618193	0.65224
P07900	Heat shock protein HSP 90-alpha OS=Homo sapiens GN=HSP90AA1 PE=1 SV=5	7.3	16.6	0	6.74157	9.9	13.7106	16.1	0.581059	0.516819
Q9P219	Protein Daple OS=Homo sapiens GN=CCDC88C PE=1 SV=2	25.9	11.1	0	6.74157	14.9	19.7913	16.9	0.62317	0.640283
Q92973	Transportin-1 OS=Homo sapiens GN=TNPO1 PE=1 SV=2	1.3	5.5	0	0	2.8	3.63849	4.25	0.62297	0.329412
Q8IYB1	Uncharacterized protein C3orf59 OS=Homo sapiens GN=C3orf59 PE=1 SV=3	0	2.8	0	0	0	1.55263	0	0.60113	0
Q9NSE4	Isoleucyl-tRNA synthetase, mitochondrial OS=Homo sapiens GN=IARS2 PE=1 SV=2	0	2.8	0	0	0	1.55263	0	0.60113	0
Q86WA6	Valacyclovir hydrolase OS=Homo sapiens GN=BPHL PE=1 SV=1	1.3	2.8	0	0	3.5	2.06842	4.2	0.660729	0.416667
P20265	POU domain, class 3, transcription factor 2 OS=Homo sapiens GN=POU3F2 PE=1 SV=4	13.9	11.1	7	15.7303	14.2	17.2132	20.15	0.619678	0.742688
O95363	Phenylalanyl-tRNA synthetase, mitochondrial OS=Homo sapiens GN=FARS2 PE=1 SV=1	2.7	2.8	3.5	0	9.2	4.65185	4.9	0.644905	0.938776
P35613	Basigin OS=Homo sapiens GN=BSG PE=1 SV=2	0	5.5	0	0	0	3.08936	0.75	0.593434	0
P49411	Elongation factor Tu, mitochondrial OS=Homo sapiens GN=TUFM PE=1 SV=2	9.3	8.3	0	0	11.3	9.12052	12.9	0.643238	0.437984
P84085	ADP-ribosylation factor 5 OS=Homo sapiens GN=ARF5 PE=1 SV=2	6	0	0	0	9.2	3.83684	7.2	0.521262	0.638889
P09211	Glutathione S-transferase P OS=Homo sapiens GN=GSTP1 PE=1 SV=2	1.3	0	0	0	0	0.605263	0	0.715942	0
Q9Y2X9	Zinc finger protein 281 OS=Homo sapiens GN=ZNF281 PE=1 SV=1	4.6	0	0	11.236	2.8	2.34977	5.35	0.652546	1.31177
Q8N0X7	Spartin OS=Homo sapiens GN=SPG20 PE=1 SV=1	1.3	0	0	0	0	0.738926	0	0.586436	0
P49336	Cell division protein kinase 8 OS=Homo sapiens GN=CDK8 PE=1 SV=1	2	0	0	0	2.1	0.831579	4.25	0.801688	0.247059
O43310	CBP80/20-dependent translation initiation factor OS=Homo sapiens GN=KIAA0427 PE=1 SV=1	2.7	0	0	4.49438	2.1	1.40526	6.25	0.640449	0.527551
Q9BQ90	Kelch domain-containing protein 3 OS=Homo sapiens GN=KLHDC3 PE=1 SV=1	2.7	0	0	0	5	1.53743	2.2	0.585394	1.13636
O15027	Protein transport protein Sec16A OS=Homo sapiens GN=SEC16A PE=1 SV=3	3.3	2.8	0	0	6.4	3.34398	5.35	0.608059	0.598131
Q9Y2H1	Serine/threonine-protein kinase 38-like OS=Homo sapiens GN=STK38L PE=1 SV=3	8.6	8.3	7	15.7303	8.5	13.8695	9.2	0.574403	1.31687
Q9HCK8	Chromodomain-helicase-DNA-binding protein 8 OS=Homo sapiens GN=CHD8 PE=1 SV=4	21.2	0	0	29.2135	22.6	10.9309	32.3	0.646488	0.802066
P47974	Butyrate response factor 2 OS=Homo sapiens GN=ZFP36L2 PE=1 SV=3	1.3	0	0	0	1.4	0.657895	1.9	0.658667	0.368421
Q8NEV8	Exophilin-5 OS=Homo sapiens GN=EXPH5 PE=1 SV=2	1.3	0	0	0	0	0.568421	2.35	0.762346	0
O75342	Arachidonate 12-lipoxygenase, 12R-type OS=Homo sapiens GN=ALOX12B PE=1 SV=1	1.3	0	0	0	0	0.742105	0	0.583924	0
Q9Y2K2	Serine/threonine-protein kinase SIK3 OS=Homo sapiens GN=SIK3 PE=1 SV=3	2.7	2.8	0	6.74157	2.8	2.98893	6.6	0.613375	0.722846
Q2M389	WASH complex subunit 7 OS=Homo sapiens GN=KIAA1033 PE=1 SV=1	3.3	2.8	0	8.98876	3.5	3.52651	2.35	0.576584	2.65718
O15014	Zinc finger protein 609 OS=Homo sapiens GN=ZNF609 PE=1 SV=2	6	0	0	6.74157	2.8	3.37828	5.05	0.592016	0.94471
Q15031	Probable leucyl-tRNA synthetase, mitochondrial OS=Homo sapiens GN=LARS2 PE=1 SV=2	2.7	0	0	0	1.4	1.58421	1.9	0.568106	0.368421
Q15029	116 kDa U5 small nuclear ribonucleoprotein component OS=Homo sapiens GN=EFTUD2 PE=1 SV=1	0	5.5	0	0	1.4	3.22796	2.6	0.567954	0.269231
Q5ST30	Valyl-tRNA synthetase, mitochondrial OS=Homo sapiens GN=VARS2 PE=1 SV=1	1.3	0	0	0	1.4	0.763158	4.75	0.567816	0.147368
P35626	Beta-adrenergic receptor kinase 2 OS=Homo sapiens GN=ADRBK2 PE=2 SV=2	1.3	0	0	0	1.4	0.768421	0	0.563927	70000000000
P46063	ATP-dependent DNA helicase Q1 OS=Homo sapiens GN=RECQL PE=1 SV=3	1.3	0	0	0	0	0.768421	1.55	0.563927	0
P62988	Ubiquitin OS=Homo sapiens GN=RPS27A PE=1 SV=1	132.1	166	101.4	548.315	153.6	237.473	170.8	0.560765	2.05479
Q53HC9	Protein TSSC1 OS=Homo sapiens GN=TSSC1 PE=1 SV=2	4.6	0	0	4.49438	5	2.50974	3.55	0.610952	1.33724
Q9NVR0	Kelch-like protein 11 OS=Homo sapiens GN=KLHL11 PE=1 SV=1	3.3	0	0	0	5.7	1.7985	4.9	0.611621	0.581633
Q9NYJ8	TGF-beta-activated kinase 1 and MAP3K7-binding protein 2 OS=Homo sapiens GN=TAB2 PE=1 SV=1	13.3	5.5	0	22.4719	8.5	10.5533	14.35	0.593811	1.07916
Q92636	Protein FAN OS=Homo sapiens GN=NSMAF PE=2 SV=2	2	0	0	0	2.1	1.04737	4.25	0.636516	0.247059
P35573	Glycogen debranching enzyme OS=Homo sapiens GN=AGL PE=1 SV=3	31.2	22.1	3.5	42.6966	24.1	34.1276	30.45	0.554781	1.09682
Q96SU4	Oxysterol-binding protein-related protein 9 OS=Homo sapiens GN=OSBPL9 PE=1 SV=2	2	0	0	0	2.8	1.12105	1.9	0.594679	0.736842
P50395	Rab GDP dissociation inhibitor beta OS=Homo sapiens GN=GDI2 PE=1 SV=2	2	0	0	0	2.1	1.07895	2.7	0.617886	0.388889
Q12788	Transducin beta-like protein 3 OS=Homo sapiens GN=TBL3 PE=1 SV=2	2.7	5.5	0	0	8.5	4.63212	7.75	0.590082	0.548387
O43379	WD repeat-containing protein 62 OS=Homo sapiens GN=WDR62 PE=1 SV=3	5.3	0	0	0	4.2	3.16377	3.45	0.558406	0.608696
Q9UGU0	Transcription factor 20 OS=Homo sapiens GN=TCF20 PE=1 SV=3	2	0	0	4.49438	4.2	1.26004	1.95	0.529083	2.22933
Q6UN15	Pre-mRNA 3'-end-processing factor FIP1 OS=Homo sapiens GN=FIP1L1 PE=1 SV=1	2.7	0	0	0	2.1	1.57589	1.9	0.571106	0.552632
Q96HC4	PDZ and LIM domain protein 5 OS=Homo sapiens GN=PDLIM5 PE=1 SV=4	2.7	0	0	0	2.1	1.45366	3.3	0.619129	0.318182
Q53LP3	Ankyrin repeat domain-containing protein 57 OS=Homo sapiens GN=ANKRD57 PE=1 SV=1	2.7	0	0	6.74157	2.1	1.58647	2.65	0.567297	1.66822
P46776	60S ribosomal protein L27a OS=Homo sapiens GN=RPL27A PE=1 SV=2	3.3	0	0	0	2.8	1.92632	5.45	0.571038	0.256881
Q9C0J8	WD repeat-containing protein 33 OS=Homo sapiens GN=WDR33 PE=1 SV=2	20.6	0	0	31.4607	14.9	12.6824	21.8	0.541434	1.06332
Q15797	Mothers against decapentaplegic homolog 1 OS=Homo sapiens GN=SMAD1 PE=1 SV=1	10	0	3.5	8.98876	16.3	8.08843	14.3	0.55635	0.884223
Q9NR09	Baculoviral IAP repeat-containing protein 6 OS=Homo sapiens GN=BIRC6 PE=1 SV=1	9.3	2.8	0	0	5.7	7.15526	8.35	0.563688	0.341317
Q9H270	Vacuolar protein sorting-associated protein 11 homolog OS=Homo sapiens GN=VPS11 PE=1 SV=1	1.3	2.8	0	11.236	0	2.50964	2.6	0.544568	2.16076
Q92466	DNA damage-binding protein 2 OS=Homo sapiens GN=DDB2 PE=1 SV=1	4	0	0	6.74157	5	2.4516	3.05	0.543863	1.92485
Q86UW7	Calcium-dependent secretion activator 2 OS=Homo sapiens GN=CADPS2 PE=1 SV=2	0	2.8	0	0	0	1.81053	0	0.515504	0
Q9H089	Large subunit GTPase 1 homolog OS=Homo sapiens GN=LSG1 PE=1 SV=2	1.3	0	0	0	2.8	0.678947	2.6	0.638243	0.538462
Q9BVA1	Tubulin beta-2B chain OS=Homo sapiens GN=TUBB2B PE=1 SV=1	19.3	0	0	20.2247	13.4	12.1739	17.1	0.528454	0.983179
Q8TAQ2	SWI/SNF complex subunit SMARCC2 OS=Homo sapiens GN=SMARCC2 PE=1 SV=1	10	5.5	0	8.98876	4.2	9.88183	11.35	0.522845	0.581003
Q9NRL3	Striatin-4 OS=Homo sapiens GN=STRN4 PE=1 SV=2	2.7	0	0	0	3.5	1.60903	3.8	0.559345	0.460526
O95819	Mitogen-activated protein kinase kinase kinase kinase 4 OS=Homo sapiens GN=MAP4K4 PE=1 SV=2	4.6	0	0	4.49438	7.1	2.73714	10.3	0.560196	0.562834
Q16659	Mitogen-activated protein kinase 6 OS=Homo sapiens GN=MAPK6 PE=1 SV=1	2.7	0	0	0	0	1.61587	2.35	0.556974	0
Q92769	Histone deacetylase 2 OS=Homo sapiens GN=HDAC2 PE=1 SV=2	3.3	2.8	0	6.74157	1.4	3.93854	2.25	0.516266	1.80924
Q13555	Calcium/calmodulin-dependent protein kinase type II subunit gamma OS=Homo sapiens GN=CAMK2G PE=1 SV=3	7.3	0	0	8.98876	8.5	4.59097	6.8	0.530026	1.28594
Q15057	Arf-GAP with coiled-coil, ANK repeat and PH domain-containing protein 2 OS=Homo sapiens GN=ACAP2 PE=1 SV=3	3.3	0	0	0	2.8	2.1127	2.3	0.520662	0.608696
Q8ND04	Protein SMG8 OS=Homo sapiens GN=SMG8 PE=1 SV=1	2	0	0	0	2.8	1.19474	2.75	0.558003	0.509091
Q9UJ70	N-acetyl-D-glucosamine kinase OS=Homo sapiens GN=NAGK PE=1 SV=4	1.3	0	0	0	0	0.889474	0	0.487179	0
Q8TDJ6	DmX-like protein 2 OS=Homo sapiens GN=DMXL2 PE=1 SV=1	8	0	0	8.98876	5	5.04477	9.8	0.5286	0.713712
O00116	Alkyldihydroxyacetonephosphate synthase, peroxisomal OS=Homo sapiens GN=AGPS PE=1 SV=1	2.7	2.8	0	0	4.2	3.46277	5.75	0.529442	0.365217
P26640	Valyl-tRNA synthetase OS=Homo sapiens GN=VARS PE=1 SV=4	2	8.3	0	6.74157	2.8	6.93244	3	0.495256	1.59026
Q9P2R6	Arginine-glutamic acid dipeptide repeats protein OS=Homo sapiens GN=RERE PE=1 SV=2	9.3	0	0	8.98876	5	6.02184	6.6	0.514792	1.05975
P17066	Heat shock 70 kDa protein 6 OS=Homo sapiens GN=HSPA6 PE=1 SV=2	4.6	0	0	0	5.7	2.91579	4.65	0.525872	0.612903
P09543	2',3'-cyclic-nucleotide 3'-phosphodiesterase OS=Homo sapiens GN=CNP PE=1 SV=2	1.3	0	0	0	2.1	0.903144	1.8	0.479805	0.583333
Q09028	Histone-binding protein RBBP4 OS=Homo sapiens GN=RBBP4 PE=1 SV=3	6.6	0	0	0	7.1	4.24941	7.7	0.517719	0.461039
Q5JXB2	Putative ubiquitin-conjugating enzyme E2 N-like OS=Homo sapiens GN=UBE2NL PE=5 SV=1	0	2.8	0	6.74157	0	1.82632	0	0.511047	3.37079e+11
P07814	Bifunctional aminoacyl-tRNA synthetase OS=Homo sapiens GN=EPRS PE=1 SV=5	4	2.8	0	6.74157	4.2	4.67679	1.55	0.484663	3.52954
Q9UG63	ATP-binding cassette sub-family F member 2 OS=Homo sapiens GN=ABCF2 PE=1 SV=2	13.9	0	0	13.4831	24.8	8.70506	20.25	0.532257	0.945263
Q70IA6	Mps one binder kinase activator-like 2 OS=Homo sapiens GN=MOB2 PE=1 SV=1	4.6	2.8	0	6.74157	2.8	5.40901	3.8	0.456029	1.25547
Q9NPD8	Ubiquitin-conjugating enzyme E2 T OS=Homo sapiens GN=UBE2T PE=1 SV=1	6.6	2.8	0	4.49438	4.2	6.47485	5.85	0.483923	0.74311
Q4VCS5	Angiomotin OS=Homo sapiens GN=AMOT PE=1 SV=1	13.9	8.3	0	6.74157	5.7	16.7052	12.8	0.442975	0.485999
O60583	Cyclin-T2 OS=Homo sapiens GN=CCNT2 PE=1 SV=2	7.3	0	0	11.236	7.8	4.64043	6.9	0.524376	1.37942
Q86Y56	HEAT repeat-containing protein 2 OS=Homo sapiens GN=HEATR2 PE=1 SV=3	2	5.5	0	0	0	5.32863	1.45	0.469163	0
Q15208	Serine/threonine-protein kinase 38 OS=Homo sapiens GN=STK38 PE=1 SV=1	24.6	38.7	17.5	60.6742	22.6	58.2756	27.85	0.462171	1.49505
Q12774	Rho guanine nucleotide exchange factor 5 OS=Homo sapiens GN=ARHGEF5 PE=1 SV=3	1.3	0	0	0	2.1	0.7616	2.7	0.568978	0.388889
Q9NXW2	DnaJ homolog subfamily B member 12 OS=Homo sapiens GN=DNAJB12 PE=1 SV=4	4.6	5.5	0	6.74157	5.7	6.87713	4.55	0.489545	1.36721
Q01433	AMP deaminase 2 OS=Homo sapiens GN=AMPD2 PE=1 SV=2	10.6	0	0	11.236	10.6	7.32432	8.3	0.482411	1.31542
Q15046	Lysyl-tRNA synthetase OS=Homo sapiens GN=KARS PE=1 SV=3	5.3	5.5	0	8.98876	5.7	7.61941	4.1	0.472478	1.79131
O75976	Carboxypeptidase D OS=Homo sapiens GN=CPD PE=1 SV=2	4	2.8	0	0	9.9	4.64132	8.9	0.488367	0.55618
Q9UKV8	Protein argonaute-2 OS=Homo sapiens GN=EIF2C2 PE=1 SV=3	11.3	2.8	0	8.98876	7.1	9.8147	9.9	0.478873	0.812564
Q86XP3	ATP-dependent RNA helicase DDX42 OS=Homo sapiens GN=DDX42 PE=1 SV=1	80.4	16.6	7	168.539	121.7	71.4394	129.7	0.48526	1.11889
P62714	Serine/threonine-protein phosphatase 2A catalytic subunit beta isoform OS=Homo sapiens GN=PPP2CB PE=1 SV=1	0	0	3.5	6.74157	5	2.448	1.6	0.476579	3.66924
P62826	GTP-binding nuclear protein Ran OS=Homo sapiens GN=RAN PE=1 SV=3	1.3	0	0	0	0	0.831579	1.2	0.521097	0
P54886	Delta-1-pyrroline-5-carboxylate synthase OS=Homo sapiens GN=ALDH18A1 PE=1 SV=2	13.3	2.8	0	0	21.9	10.8732	23.25	0.493567	0.470968
O75534	Cold shock domain-containing protein E1 OS=Homo sapiens GN=CSDE1 PE=1 SV=2	1.3	0	0	0	0	0.836842	1.6	0.51782	0
Q96IV0	Peptide-N(4)-(N-acetyl-beta-glucosaminyl)asparagine amidase OS=Homo sapiens GN=NGLY1 PE=1 SV=1	3.3	5.5	3.5	22.4719	3.5	10.6389	0	0.385379	1.2986e+12
Q15393	Splicing factor 3B subunit 3 OS=Homo sapiens GN=SF3B3 PE=1 SV=4	2.7	0	0	0	4.2	1.92632	3.8	0.467213	0.552632
O43175	D-3-phosphoglycerate dehydrogenase OS=Homo sapiens GN=PHGDH PE=1 SV=4	0	5.5	0	4.49438	5.7	3.93999	5.75	0.465315	0.886468
P42694	Probable helicase with zinc finger domain OS=Homo sapiens GN=HELZ PE=1 SV=2	1.3	0	0	0	2.1	0.91617	0.8	0.472984	1.3125
Q14592	Zinc finger protein 460 OS=Homo sapiens GN=ZNF460 PE=1 SV=2	2.7	0	0	8.98876	2.8	1.9952	3.4	0.451082	1.73364
P49643	DNA primase large subunit OS=Homo sapiens GN=PRIM2 PE=1 SV=2	0	2.8	0	0	2.1	2.17368	0.8	0.429379	1.3125
O43167	Zinc finger and BTB domain-containing protein 24 OS=Homo sapiens GN=ZBTB24 PE=1 SV=2	1.3	0	0	0	1.4	0.931579	3.65	0.46516	0.191781
P78527	DNA-dependent protein kinase catalytic subunit OS=Homo sapiens GN=PRKDC PE=1 SV=3	2	8.3	0	4.49438	0	8.15993	2.2	0.420755	1.02145
Q13547	Histone deacetylase 1 OS=Homo sapiens GN=HDAC1 PE=1 SV=1	0	2.8	0	0	1.4	2.24737	1.1	0.415301	0.636364
Q9NR31	GTP-binding protein SAR1a OS=Homo sapiens GN=SAR1A PE=1 SV=1	2	0	0	0	0	1.47368	1.45	0.452381	0
P29144	Tripeptidyl-peptidase 2 OS=Homo sapiens GN=TPP2 PE=1 SV=4	0	5.5	0	4.49438	0	4.43684	1.95	0.413207	1.15241
Q8N5D0	WD and tetratricopeptide repeats protein 1 OS=Homo sapiens GN=WDTC1 PE=1 SV=2	5.3	2.8	0	8.98876	11.3	6.20338	8.8	0.435247	1.15277
P25098	Beta-adrenergic receptor kinase 1 OS=Homo sapiens GN=ADRBK1 PE=1 SV=2	1.3	0	0	4.49438	0	1.05789	0.8	0.409619	2.80899
P35606	Coatomer subunit beta' OS=Homo sapiens GN=COPB2 PE=1 SV=2	8	2.8	0	13.4831	7.8	8.593	10.95	0.418946	0.971833
Q01813	6-phosphofructokinase type C OS=Homo sapiens GN=PFKP PE=1 SV=2	2	0	0	0	4.2	1.66316	3.05	0.400844	0.688525
P27708	CAD protein OS=Homo sapiens GN=CAD PE=1 SV=3	10.6	11.1	0	17.9775	10.6	18.0258	9.6	0.401277	1.48841
P47897	Glutaminyl-tRNA synthetase OS=Homo sapiens GN=QARS PE=1 SV=1	10.6	2.8	0	15.7303	5	10.9771	7.55	0.406908	1.37287
Q7Z2T5	TRM1-like protein OS=Homo sapiens GN=TRM1L PE=1 SV=2	6.6	0	3.5	17.9775	2.1	8.44276	5.5	0.398764	1.82523
Q7Z3K3	Pogo transposable element with ZNF domain OS=Homo sapiens GN=POGZ PE=1 SV=2	2.7	0	0	0	2.1	2.10176	7.2	0.428213	0.145833
Q9HAH7	Probable fibrosin-1 long transcript protein OS=Homo sapiens GN=FBRS PE=1 SV=2	1.3	0	0	0	1.4	0.985853	2.3	0.439551	0.304348
Q9UI14	Prenylated Rab acceptor protein 1 OS=Homo sapiens GN=RABAC1 PE=1 SV=1	1.3	0	0	0	2.1	1.12208	0.75	0.386189	1.4
Q99460	26S proteasome non-ATPase regulatory subunit 1 OS=Homo sapiens GN=PSMD1 PE=1 SV=2	1.3	5.5	0	0	1.4	5.7443	3.4	0.394594	0.205882
P48556	26S proteasome non-ATPase regulatory subunit 8 OS=Homo sapiens GN=PSMD8 PE=1 SV=1	2.7	0	0	0	2.1	2.21053	2.25	0.407143	0.466667
P55061	Bax inhibitor 1 OS=Homo sapiens GN=TMBIM6 PE=1 SV=2	1.3	0	0	0	0	1.03684	0	0.417936	0
Q92616	Translational activator GCN1 OS=Homo sapiens GN=GCN1L1 PE=1 SV=5	0	5.5	0	0	1.4	4.94989	0	0.370379	70000000000
Q16875	6-phosphofructo-2-kinase/fructose-2,6-biphosphatase 3 OS=Homo sapiens GN=PFKFB3 PE=1 SV=1	1.3	0	0	0	1.4	1.17683	3.05	0.368221	0.229508
Q9Y508	RING finger protein 114 OS=Homo sapiens GN=RNF114 PE=1 SV=1	2	0	0	0	1.4	1.67471	1.95	0.398079	0.358974
P21333	Filamin-A OS=Homo sapiens GN=FLNA PE=1 SV=4	29.2	36	0	62.9213	24.1	59.5687	37.15	0.364845	1.17122
P17812	CTP synthase 1 OS=Homo sapiens GN=CTPS PE=1 SV=2	0	5.5	0	6.74157	4.2	5.00696	5.65	0.366157	0.968281
A5YKK6	CCR4-NOT transcription complex subunit 1 OS=Homo sapiens GN=CNOT1 PE=1 SV=2	8	0	0	8.98876	5	7.26976	7.65	0.366816	0.914298
Q5T750	Skin-specific protein 32 OS=Homo sapiens GN=XP32 PE=1 SV=1	2	0	0	0	0	1.73158	0	0.385005	0
P61962	DDB1- and CUL4-associated factor 7 OS=Homo sapiens GN=DCAF7 PE=1 SV=1	7.3	0	0	13.4831	12	6.31573	13.15	0.385281	0.968941
P51965	Ubiquitin-conjugating enzyme E2 E1 OS=Homo sapiens GN=UBE2E1 PE=1 SV=1	2	0	0	6.74157	2.1	1.73708	4.2	0.383785	1.05257
Q8IWS0	PHD finger protein 6 OS=Homo sapiens GN=PHF6 PE=1 SV=1	11.3	0	0	33.7079	14.9	10.2433	13.9	0.367721	1.74848
Q6PI48	Aspartyl-tRNA synthetase, mitochondrial OS=Homo sapiens GN=DARS2 PE=1 SV=1	1.3	0	0	0	2.1	1.27895	1.45	0.33882	0.724138
Q09472	Histone acetyltransferase p300 OS=Homo sapiens GN=EP300 PE=1 SV=2	2.7	0	0	0	0	2.65892	4.3	0.338483	0
Q8TF68	Zinc finger protein 384 OS=Homo sapiens GN=ZNF384 PE=1 SV=1	1.3	0	0	6.74157	3.5	1.28752	2.2	0.336563	2.32763
Q8NFH4	Nucleoporin Nup37 OS=Homo sapiens GN=NUP37 PE=1 SV=1	2	0	0	0	2.8	1.98102	0	0.336527	infinite
Q9Y2L1	Exosome complex exonuclease RRP44 OS=Homo sapiens GN=DIS3 PE=1 SV=2	10	2.8	0	6.74157	11.3	12.4252	11.45	0.343389	0.787842
P23396	40S ribosomal protein S3 OS=Homo sapiens GN=RPS3 PE=1 SV=2	3.3	0	0	0	2.1	3.20484	2.7	0.343231	0.388889
Q96C86	Scavenger mRNA-decapping enzyme DcpS OS=Homo sapiens GN=DCPS PE=1 SV=2	1.3	0	0	0	1.4	1.14211	2.6	0.379416	0.269231
P51784	Ubiquitin carboxyl-terminal hydrolase 11 OS=Homo sapiens GN=USP11 PE=1 SV=3	2.7	0	0	0	5	2.60526	5.25	0.345455	0.47619
O15198	Mothers against decapentaplegic homolog 9 OS=Homo sapiens GN=SMAD9 PE=1 SV=1	0	0	3.5	8.98876	7.8	3.30462	4.9	0.353042	1.71314
Q70CQ2	Ubiquitin carboxyl-terminal hydrolase 34 OS=Homo sapiens GN=USP34 PE=1 SV=2	6.6	0	0	4.49438	5	6.58602	10	0.334041	0.474719
P26639	Threonyl-tRNA synthetase, cytoplasmic OS=Homo sapiens GN=TARS PE=1 SV=3	0	2.8	0	0	0	2.86842	1.1	0.325382	0
Q8N3C0	Activating signal cointegrator 1 complex subunit 3 OS=Homo sapiens GN=ASCC3 PE=1 SV=3	3.3	0	0	6.74157	5	3.35588	4.9	0.327783	1.19812
Q9UNS2	COP9 signalosome complex subunit 3 OS=Homo sapiens GN=COPS3 PE=1 SV=3	2	0	0	0	0	2.41091	1.6	0.276521	0
Q86TG7	Retrotransposon-derived protein PEG10 OS=Homo sapiens GN=PEG10 PE=1 SV=2	6	0	0	0	5	6.1759	3.95	0.32384	0.632911
P10071	Zinc finger protein GLI3 OS=Homo sapiens GN=GLI3 PE=1 SV=6	2	0	0	4.49438	2.8	1.95116	3.1	0.341677	1.17651
Q03052	POU domain, class 3, transcription factor 1 OS=Homo sapiens GN=POU3F1 PE=2 SV=3	2	0	0	0	2.1	1.91053	3.9	0.348944	0.269231
O00268	Transcription initiation factor TFIID subunit 4 OS=Homo sapiens GN=TAF4 PE=1 SV=2	3.3	0	0	8.98876	2.8	3.27812	6.55	0.335558	0.899906
Q00610	Clathrin heavy chain 1 OS=Homo sapiens GN=CLTC PE=1 SV=5	1.3	2.8	0	0	2.1	4.2223	2.6	0.323678	0.403846
P11586	C-1-tetrahydrofolate synthase, cytoplasmic OS=Homo sapiens GN=MTHFD1 PE=1 SV=3	4	0	0	0	6.4	4.2326	5.75	0.315015	0.556522
Q96N67	Dedicator of cytokinesis protein 7 OS=Homo sapiens GN=DOCK7 PE=1 SV=4	5.3	0	0	0	7.1	5.62448	8.9	0.314103	0.398876
Q5JUR7	Uncharacterized protein C13orf27 OS=Homo sapiens GN=C13orf27 PE=2 SV=1	1.3	0	0	0	4.2	1.33684	3.4	0.324147	0.617647
Q9UNM6	26S proteasome non-ATPase regulatory subunit 13 OS=Homo sapiens GN=PSMD13 PE=1 SV=1	0	2.8	0	0	0	3.2635	0.8	0.285991	0
Q9ULJ6	Zinc finger MIZ domain-containing protein 1 OS=Homo sapiens GN=ZMIZ1 PE=1 SV=3	1.3	0	0	0	3.5	1.34737	5.05	0.321615	0.346535
Q96T51	RUN and FYVE domain-containing protein 1 OS=Homo sapiens GN=RUFY1 PE=1 SV=2	1.3	0	0	0	0	1.45263	3.05	0.298309	0
P15735	Phosphorylase b kinase gamma catalytic chain, testis/liver isoform OS=Homo sapiens GN=PHKG2 PE=1 SV=1	1.3	0	0	0	2.1	1.40841	1.8	0.307676	0.583333
Q15392	24-dehydrocholesterol reductase OS=Homo sapiens GN=DHCR24 PE=1 SV=2	1.3	0	0	0	1.4	1.38421	1.9	0.313054	0.368421
P78371	T-complex protein 1 subunit beta OS=Homo sapiens GN=CCT2 PE=1 SV=4	3.3	0	0	0	6.4	3.67895	9.1	0.298999	0.351648
Q9H1A4	Anaphase-promoting complex subunit 1 OS=Homo sapiens GN=ANAPC1 PE=1 SV=1	5.3	0	0	6.74157	7.1	6.25449	8.4	0.282464	0.823903
Q9HC35	Echinoderm microtubule-associated protein-like 4 OS=Homo sapiens GN=EML4 PE=1 SV=2	2.7	0	0	4.49438	2.1	3.29291	5.4	0.273314	0.610591
Q9H857	5'-nucleotidase domain-containing protein 2 OS=Homo sapiens GN=NT5DC2 PE=1 SV=1	1.3	0	0	0	2.1	1.6	1.45	0.270833	0.724138
Q9Y4C2	Protein FAM115A OS=Homo sapiens GN=FAM115A PE=1 SV=3	3.3	0	0	4.49438	5	4.13908	4.55	0.265759	1.04334
Q92620	Pre-mRNA-splicing factor ATP-dependent RNA helicase PRP16 OS=Homo sapiens GN=DHX38 PE=1 SV=2	2	0	0	0	1.4	2.58947	0.75	0.257453	0.933333
O60271	C-Jun-amino-terminal kinase-interacting protein 4 OS=Homo sapiens GN=SPAG9 PE=1 SV=4	2	2.8	0	0	2.1	6.24804	7.2	0.25608	0.145833
Q9P2R3	Ankyrin repeat and FYVE domain-containing protein 1 OS=Homo sapiens GN=ANKFY1 PE=1 SV=2	1.3	0	0	0	0	1.78656	1.55	0.242552	0
Q03393	6-pyruvoyl tetrahydrobiopterin synthase OS=Homo sapiens GN=PTS PE=1 SV=1	2.7	0	0	4.49438	2.1	3.58511	2.35	0.251038	1.40306
Q9NVI1	Fanconi anemia group I protein OS=Homo sapiens GN=FANCI PE=1 SV=4	1.3	0	0	0	1.4	1.80208	0.75	0.240462	0.933333
Q9H0G5	Coiled-coil domain-containing protein 55 OS=Homo sapiens GN=CCDC55 PE=1 SV=1	15.3	0	0	40.4494	24.1	19.9597	30.95	0.255514	1.0428
P41252	Isoleucyl-tRNA synthetase, cytoplasmic OS=Homo sapiens GN=IARS PE=1 SV=2	3.3	0	0	0	2.8	4.64588	2.65	0.236769	0.528302
Q92922	SWI/SNF complex subunit SMARCC1 OS=Homo sapiens GN=SMARCC1 PE=1 SV=3	4.6	0	0	0	2.8	6.34206	8.4	0.241772	0.166667
O14617	AP-3 complex subunit delta-1 OS=Homo sapiens GN=AP3D1 PE=1 SV=1	2	0	0	0	4.2	2.87533	3.75	0.231858	0.56
P41091	Eukaryotic translation initiation factor 2 subunit 3 OS=Homo sapiens GN=EIF2S3 PE=1 SV=3	1.3	0	0	0	2.1	1.75051	3.8	0.247547	0.276316
Q9Y263	Phospholipase A-2-activating protein OS=Homo sapiens GN=PLAA PE=1 SV=2	2	0	0	0	1.4	2.86835	2.25	0.232422	0.311111
Q15942	Zyxin OS=Homo sapiens GN=ZYX PE=1 SV=1	4.6	0	0	4.49438	6.4	6.5287	9.25	0.23486	0.588886
P46019	Phosphorylase b kinase regulatory subunit alpha, liver isoform OS=Homo sapiens GN=PHKA2 PE=1 SV=1	1.3	0	0	0	1.4	1.96497	1.1	0.220529	0.636364
Q15072	Zinc finger protein OZF OS=Homo sapiens GN=ZNF146 PE=1 SV=2	2	0	0	13.4831	1.4	2.9831	2.35	0.223481	3.16663
Q96JJ3	Engulfment and cell motility protein 2 OS=Homo sapiens GN=ELMO2 PE=1 SV=2	1.3	0	0	4.49438	1.4	1.99903	1.45	0.216772	2.03255
P63092	Guanine nucleotide-binding protein G(s) subunit alpha isoforms short OS=Homo sapiens GN=GNAS PE=1 SV=1	0	2.8	0	0	0	4.46978	0.75	0.20881	0
Q5JWF2	Guanine nucleotide-binding protein G(s) subunit alpha isoforms XLas OS=Homo sapiens GN=GNAS PE=1 SV=2	0	2.8	0	0	0	4.46978	0.75	0.20881	0
O14654	Insulin receptor substrate 4 OS=Homo sapiens GN=IRS4 PE=1 SV=1	2	0	0	11.236	2.1	3.27647	3.55	0.203471	1.8783
Q9UKF6	Cleavage and polyadenylation specificity factor subunit 3 OS=Homo sapiens GN=CPSF3 PE=1 SV=1	2.7	0	0	4.49438	5.7	4.18052	5.75	0.215284	0.886468
Q7Z6Z7	E3 ubiquitin-protein ligase HUWE1 OS=Homo sapiens GN=HUWE1 PE=1 SV=3	4.6	5.5	0	6.74157	4.2	16.879	5.85	0.199459	0.935177
Q9NTJ3	Structural maintenance of chromosomes protein 4 OS=Homo sapiens GN=SMC4 PE=1 SV=2	1.3	0	0	0	0	2.22105	0	0.195103	0
Q71U36	Tubulin alpha-1A chain OS=Homo sapiens GN=TUBA1A PE=1 SV=1	16.6	0	0	47.191	17.7	30.1942	0	0.183258	infinite
Q9NNW5	WD repeat-containing protein 6 OS=Homo sapiens GN=WDR6 PE=1 SV=1	1.3	0	0	0	2.8	2.23241	6.1	0.19411	0.229508
P17098	Zinc finger protein 8 OS=Homo sapiens GN=ZNF8 PE=1 SV=2	1.3	0	0	8.98876	2.8	2.41623	2.6	0.179343	2.26707
Q00403	Transcription initiation factor IIB OS=Homo sapiens GN=GTF2B PE=1 SV=1	0	2.8	0	6.74157	0	5.4377	1.45	0.171641	2.32468
Q9C0B0	RING finger protein unkempt homolog OS=Homo sapiens GN=UNK PE=1 SV=2	1.3	0	0	4.49438	0	2.62903	2.7	0.164826	0.832293
Q16531	DNA damage-binding protein 1 OS=Homo sapiens GN=DDB1 PE=1 SV=1	1.3	5.5	0	0	1.4	14.0405	2.3	0.161437	0.304348
Q9UID6	Zinc finger protein 639 OS=Homo sapiens GN=ZNF639 PE=1 SV=1	1.3	0	0	4.49438	0	2.62118	0.75	0.16532	2.99625
P10398	Serine/threonine-protein kinase A-Raf OS=Homo sapiens GN=ARAF PE=1 SV=2	2	0	0	0	1.4	4.0205	4.2	0.165817	0.166667
Q7RTS7	Keratin, type II cytoskeletal 74 OS=Homo sapiens GN=KRT74 PE=1 SV=2	1.3	0	0	8.98876	1.4	2.59488	3.1	0.166996	1.67561
Q14204	Cytoplasmic dynein 1 heavy chain 1 OS=Homo sapiens GN=DYNC1H1 PE=1 SV=5	0	2.8	0	4.49438	0	6.13324	0	0.152176	infinite
Q13464	Rho-associated protein kinase 1 OS=Homo sapiens GN=ROCK1 PE=1 SV=1	2	0	0	0	0	4.32584	4.65	0.154113	0
P33993	DNA replication licensing factor MCM7 OS=Homo sapiens GN=MCM7 PE=1 SV=4	1.3	0	0	0	3.5	2.79532	5	0.155021	0.35
Q8WUA2	Peptidyl-prolyl cis-trans isomerase-like 4 OS=Homo sapiens GN=PPIL4 PE=1 SV=1	1.3	0	0	0	0	2.86316	3	0.151348	0
P11498	Pyruvate carboxylase, mitochondrial OS=Homo sapiens GN=PC PE=1 SV=2	0	2.8	0	0	1.4	7.11053	1.1	0.131261	0.636364
Q9BQA1	Methylosome protein 50 OS=Homo sapiens GN=WDR77 PE=1 SV=1	2.7	0	0	4.49438	5.7	6.74219	7.7	0.133488	0.661973
Q14766	Latent-transforming growth factor beta-binding protein 1 OS=Homo sapiens GN=LTBP1 PE=1 SV=4	3.3	0	0	4.49438	5	8.09482	21.6	0.135889	0.219777
Q86Y46	Keratin, type II cytoskeletal 73 OS=Homo sapiens GN=KRT73 PE=1 SV=1	1.3	0	0	8.98876	1.4	4.54747	3.1	0.095291	1.67561
Q96S55	ATPase WRNIP1 OS=Homo sapiens GN=WRNIP1 PE=1 SV=2	1.3	0	0	6.74157	2.8	4.66192	5.8	0.0929518	0.822549
Q14152	Eukaryotic translation initiation factor 3 subunit A OS=Homo sapiens GN=EIF3A PE=1 SV=1	2.7	0	0	11.236	0	14.1075	4.8	0.063796	1.17041
Q969H0	F-box/WD repeat-containing protein 7 OS=Homo sapiens GN=FBXW7 PE=1 SV=1	0	5.5	0	0	0	42.0644	87.8	0.043584	0
A6NMY6	Putative annexin A2-like protein OS=Homo sapiens GN=ANXA2P2 PE=5 SV=2	0	0	0	0	0	1.01579	0	0	0
O00257	E3 SUMO-protein ligase CBX4 OS=Homo sapiens GN=CBX4 PE=1 SV=3	0	0	0	0	0	0.421053	1.1	0	0
O00423	Echinoderm microtubule-associated protein-like 1 OS=Homo sapiens GN=EML1 PE=1 SV=3	0	0	0	0	0	0.342105	0	0	0
O14545	TRAF-type zinc finger domain-containing protein 1 OS=Homo sapiens GN=TRAFD1 PE=1 SV=1	0	0	0	0	0	0.350512	0	0	0
O43318	Mitogen-activated protein kinase kinase kinase 7 OS=Homo sapiens GN=MAP3K7 PE=1 SV=1	0	0	0	0	0	0.718933	1.55	0	0
O43829	Zinc finger protein 161 homolog OS=Homo sapiens GN=ZFP161 PE=2 SV=2	0	0	0	0	0	0.615789	1.55	0	0
O60315	Zinc finger E-box-binding homeobox 2 OS=Homo sapiens GN=ZEB2 PE=1 SV=1	0	0	0	0	0	0.1	0	0	0
O60488	Long-chain-fatty-acid--CoA ligase 4 OS=Homo sapiens GN=ACSL4 PE=1 SV=2	0	0	0	0	1.4	0.0631579	0	0	70000000000
O60884	DnaJ homolog subfamily A member 2 OS=Homo sapiens GN=DNAJA2 PE=1 SV=1	0	0	0	0	0	0.926316	0	0	0
O75426	F-box only protein 24 OS=Homo sapiens GN=FBXO24 PE=2 SV=2	0	0	0	0	0	35.3182	56.25	0	0
O75688	Protein phosphatase 1B OS=Homo sapiens GN=PPM1B PE=1 SV=1	0	0	0	6.74157	5.7	6.3515	11.65	0	0.533973
O75694	Nuclear pore complex protein Nup155 OS=Homo sapiens GN=NUP155 PE=1 SV=1	0	0	0	0	0	0.410526	0	0	0
O76031	ATP-dependent Clp protease ATP-binding subunit clpX-like, mitochondrial OS=Homo sapiens GN=CLPX PE=1 SV=2	0	0	0	17.9775	9.2	0	0	0	infinite
O94952	F-box only protein 21 OS=Homo sapiens GN=FBXO21 PE=2 SV=2	0	0	0	0	0	2.02868	0	0	0
O95235	Kinesin-like protein KIF20A OS=Homo sapiens GN=KIF20A PE=1 SV=1	0	0	0	13.4831	2.8	0	0	0	infinite
O95376	Protein ariadne-2 homolog OS=Homo sapiens GN=ARIH2 PE=1 SV=1	0	0	0	0	0	1.37903	1.1	0	0
P04049	RAF proto-oncogene serine/threonine-protein kinase OS=Homo sapiens GN=RAF1 PE=1 SV=1	0	0	0	6.74157	0	3.46556	3.05	0	1.10518
P0C0S8	Histone H2A type 1 OS=Homo sapiens GN=HIST1H2AG PE=1 SV=2	0	0	0	0	2.1	0.494737	3.8	0	0.276316
P11177	Pyruvate dehydrogenase E1 component subunit beta, mitochondrial OS=Homo sapiens GN=PDHB PE=1 SV=3	0	0	0	0	0	0.252632	0	0	0
P12956	X-ray repair cross-complementing protein 6 OS=Homo sapiens GN=XRCC6 PE=1 SV=2	0	0	0	0	0	0.410526	0	0	0
P13637	Sodium/potassium-transporting ATPase subunit alpha-3 OS=Homo sapiens GN=ATP1A3 PE=1 SV=3	0	0	0	0	0	0.82836	0	0	0
P15056	Serine/threonine-protein kinase B-raf OS=Homo sapiens GN=BRAF PE=1 SV=4	0	0	0	0	0	1.81258	0	0	0
P15104	Glutamine synthetase OS=Homo sapiens GN=GLUL PE=1 SV=4	0	0	0	0	0	2.80053	0	0	0
P15880	40S ribosomal protein S2 OS=Homo sapiens GN=RPS2 PE=1 SV=2	0	0	0	0	2.8	1.5616	6.6	0	0.212121
P17029	Zinc finger protein with KRAB and SCAN domains 1 OS=Homo sapiens GN=ZKSCAN1 PE=1 SV=3	0	0	0	0	0	0.461657	0.75	0	0
P18085	ADP-ribosylation factor 4 OS=Homo sapiens GN=ARF4 PE=1 SV=3	0	0	0	0	0	2.73684	6.45	0	0
P19367	Hexokinase-1 OS=Homo sapiens GN=HK1 PE=1 SV=3	0	0	0	0	0	2.71579	0.75	0	0
P19474	52 kDa Ro protein OS=Homo sapiens GN=TRIM21 PE=1 SV=1	0	0	0	0	0	2.05892	0.8	0	0
P20671	Histone H2A type 1-D OS=Homo sapiens GN=HIST1H2AD PE=1 SV=2	0	0	0	0	2.1	0.494737	3.8	0	0.276316
P23458	Tyrosine-protein kinase JAK1 OS=Homo sapiens GN=JAK1 PE=1 SV=2	0	0	0	4.49438	0	3.17551	1.45	0	1.54979
P24752	Acetyl-CoA acetyltransferase, mitochondrial OS=Homo sapiens GN=ACAT1 PE=1 SV=1	0	0	0	0	0	0.51367	0.75	0	0
P24928	DNA-directed RNA polymerase II subunit RPB1 OS=Homo sapiens GN=POLR2A PE=1 SV=2	0	0	0	0	0	0.0631579	0	0	0
P25705	ATP synthase subunit alpha, mitochondrial OS=Homo sapiens GN=ATP5A1 PE=1 SV=1	0	0	0	0	0	0.857895	0	0	0
P28340	DNA polymerase delta catalytic subunit OS=Homo sapiens GN=POLD1 PE=1 SV=2	0	0	0	0	0	0.210526	0	0	0
P29597	Non-receptor tyrosine-protein kinase TYK2 OS=Homo sapiens GN=TYK2 PE=1 SV=3	0	0	0	0	0	0.377446	0	0	0
P30876	DNA-directed RNA polymerase II subunit RPB2 OS=Homo sapiens GN=POLR2B PE=1 SV=1	0	0	0	0	0	0.973684	0	0	0
P31943	Heterogeneous nuclear ribonucleoprotein H OS=Homo sapiens GN=HNRNPH1 PE=1 SV=4	0	0	0	0	2.1	0.757895	3.3	0	0.318182
P40937	Replication factor C subunit 5 OS=Homo sapiens GN=RFC5 PE=1 SV=1	0	0	0	0	0	0.0631579	0	0	0
P43490	Nicotinamide phosphoribosyltransferase OS=Homo sapiens GN=NAMPT PE=1 SV=1	0	0	0	0	1.4	0.968421	0	0	infinite
P46379	Large proline-rich protein BAT3 OS=Homo sapiens GN=BAT3 PE=1 SV=2	0	0	0	0	0	9.07346	0	0	0
P46977	Dolichyl-diphosphooligosaccharide--protein glycosyltransferase subunit STT3A OS=Homo sapiens GN=STT3A PE=1 SV=2	0	0	0	0	0	1.5663	1.1	0	0
P52597	Heterogeneous nuclear ribonucleoprotein F OS=Homo sapiens GN=HNRNPF PE=1 SV=3	0	0	0	0	0	0.431579	1.1	0	0
P52701	DNA mismatch repair protein Msh6 OS=Homo sapiens GN=MSH6 PE=1 SV=2	0	0	0	0	0	1.12208	1.2	0	0
P52739	Zinc finger protein 131 OS=Homo sapiens GN=ZNF131 PE=2 SV=2	0	0	0	0	0	0.0842105	0	0	0
P53680	AP-2 complex subunit sigma OS=Homo sapiens GN=AP2S1 PE=1 SV=2	0	0	0	0	0	0	0	0	0
P54136	Arginyl-tRNA synthetase, cytoplasmic OS=Homo sapiens GN=RARS PE=1 SV=2	0	0	0	0	0	2.0227	0.75	0	0
P54252	Ataxin-3 OS=Homo sapiens GN=ATXN3 PE=1 SV=4	0	0	0	0	0	0.901025	1.2	0	0
P54578	Ubiquitin carboxyl-terminal hydrolase 14 OS=Homo sapiens GN=USP14 PE=1 SV=3	0	0	0	0	0	0.62946	0	0	0
P54652	Heat shock-related 70 kDa protein 2 OS=Homo sapiens GN=HSPA2 PE=1 SV=1	0	0	0	0	0	2.35789	0	0	0
P54725	UV excision repair protein RAD23 homolog A OS=Homo sapiens GN=RAD23A PE=1 SV=1	0	0	0	0	0	0.461039	0	0	0
P55209	Nucleosome assembly protein 1-like 1 OS=Homo sapiens GN=NAP1L1 PE=1 SV=1	0	0	0	0	0	0.277446	0	0	0
P55884	Eukaryotic translation initiation factor 3 subunit B OS=Homo sapiens GN=EIF3B PE=1 SV=3	0	0	0	0	1.4	1.12105	0	0	infinite
P56178	Homeobox protein DLX-5 OS=Homo sapiens GN=DLX5 PE=1 SV=2	0	0	0	8.98876	5.7	2.41423	4.05	0	1.81343
P57721	Poly(rC)-binding protein 3 OS=Homo sapiens GN=PCBP3 PE=1 SV=1	0	0	0	0	0	1.64211	0	0	0
P62701	40S ribosomal protein S4, X isoform OS=Homo sapiens GN=RPS4X PE=1 SV=2	0	0	0	0	0	0.578947	0	0	0
P62753	40S ribosomal protein S6 OS=Homo sapiens GN=RPS6 PE=1 SV=1	0	0	0	0	0	0.277446	0	0	0
P62753	40S ribosomal protein S6 OS=Homo sapiens GN=RPS6 PE=1 SV=1	0	0	0	0	0	0.624815	0	0	0
Q01546	Keratin, type II cytoskeletal 2 oral OS=Homo sapiens GN=KRT76 PE=1 SV=1	0	0	0	0	0	13.8393	0	0	0
Q05655	Protein kinase C delta type OS=Homo sapiens GN=PRKCD PE=1 SV=2	0	0	0	0	0	2.18047	2.45	0	0
Q08J23	tRNA (cytosine-5-)-methyltransferase NSUN2 OS=Homo sapiens GN=NSUN2 PE=1 SV=2	0	0	0	0	0	1.85789	0.75	0	0
Q12756	Kinesin-like protein KIF1A OS=Homo sapiens GN=KIF1A PE=2 SV=2	0	0	0	0	0	0.874709	0	0	0
Q12947	Forkhead box protein F2 OS=Homo sapiens GN=FOXF2 PE=1 SV=2	0	0	0	0	0	1.35789	0	0	0
Q13098	COP9 signalosome complex subunit 1 OS=Homo sapiens GN=GPS1 PE=1 SV=4	0	0	0	0	0	4.25677	1.6	0	0
Q13118	Krueppel-like factor 10 OS=Homo sapiens GN=KLF10 PE=1 SV=1	0	0	0	0	0	0.864811	0	0	0
Q13501	Sequestosome-1 OS=Homo sapiens GN=SQSTM1 PE=1 SV=1	0	0	0	0	0	0.908407	0	0	0
Q13523	Serine/threonine-protein kinase PRP4 homolog OS=Homo sapiens GN=PRPF4B PE=1 SV=2	0	0	0	0	0	0.510135	1.45	0	0
Q13619	Cullin-4A OS=Homo sapiens GN=CUL4A PE=1 SV=3	0	0	0	0	0	2.5464	0	0	0
Q13643	Four and a half LIM domains protein 3 OS=Homo sapiens GN=FHL3 PE=1 SV=4	0	0	0	0	0	0.284211	0	0	0
Q13885	Tubulin beta-2A chain OS=Homo sapiens GN=TUBB2A PE=1 SV=1	0	0	0	20.2247	0	5.60029	0	0	1.01124e+12
Q14119	Vascular endothelial zinc finger 1 OS=Homo sapiens GN=VEZF1 PE=1 SV=1	0	0	0	0	1.4	0.421053	0.75	0	0.933333
Q14203	Dynactin subunit 1 OS=Homo sapiens GN=DCTN1 PE=1 SV=3	0	0	0	0	0	1.5663	0	0	0
Q14258	E3 ubiquitin/ISG15 ligase TRIM25 OS=Homo sapiens GN=TRIM25 PE=1 SV=1	0	0	0	0	2.8	0.331579	0	0	infinite
Q14CN4	Keratin, type II cytoskeletal 72 OS=Homo sapiens GN=KRT72 PE=1 SV=2	0	0	0	11.236	4.2	2.82693	0	0	infinite
Q15437	Protein transport protein Sec23B OS=Homo sapiens GN=SEC23B PE=1 SV=2	0	0	0	0	0	0.952632	1.95	0	0
Q16600	Zinc finger protein 239 OS=Homo sapiens GN=ZNF239 PE=1 SV=3	0	0	0	0	1.4	0.410526	2.3	0	0.304348
Q16777	Histone H2A type 2-C OS=Homo sapiens GN=HIST2H2AC PE=1 SV=4	0	0	0	0	2.1	0.494737	3.8	0	0.276316
Q3B726	DNA-directed RNA polymerase I subunit RPA43 OS=Homo sapiens GN=TWISTNB PE=1 SV=1	0	0	0	6.74157	3.5	0	0	0	infinite
Q562E7	WD repeat-containing protein 81 OS=Homo sapiens GN=WDR81 PE=2 SV=1	0	0	0	0	0	0.403705	0	0	0
Q56A73	Spindlin-4 OS=Homo sapiens GN=SPIN4 PE=2 SV=1	0	0	0	0	0	1.4947	0	0	0
Q5T0B9	Zinc finger protein 362 OS=Homo sapiens GN=ZNF362 PE=2 SV=1	0	0	0	0	1.4	0	0	0	infinite
Q5T4S7	E3 ubiquitin-protein ligase UBR4 OS=Homo sapiens GN=UBR4 PE=1 SV=1	0	0	0	0	0	1.24448	0	0	0
Q5TDH0	Protein DDI1 homolog 2 OS=Homo sapiens GN=DDI2 PE=1 SV=1	0	0	0	0	0	0.0842105	0	0	0
Q5VV52	Zinc finger protein 691 OS=Homo sapiens GN=ZNF691 PE=2 SV=1	0	0	0	0	4.2	0.331579	2.65	0	0.792453
Q5VWQ0	Round spermatid basic protein 1 OS=Homo sapiens GN=RSBN1 PE=2 SV=2	0	0	0	0	0	0.257895	0	0	0
Q66K89	Transcription factor E4F1 OS=Homo sapiens GN=E4F1 PE=1 SV=1	0	0	0	0	0	0.451131	0	0	0
Q6DN90	IQ motif and SEC7 domain-containing protein 1 OS=Homo sapiens GN=IQSEC1 PE=1 SV=1	0	0	0	6.74157	2.1	1.08451	2.7	0	1.63733
Q6FI13	Histone H2A type 2-A OS=Homo sapiens GN=HIST2H2AA3 PE=1 SV=3	0	0	0	0	2.1	0.494737	3.8	0	0.276316
Q6R327	Rapamycin-insensitive companion of mTOR OS=Homo sapiens GN=RICTOR PE=1 SV=1	0	0	0	0	0	0.731959	1.9	0	0
Q70SY1	Cyclic AMP-responsive element-binding protein 3-like protein 2 OS=Homo sapiens GN=CREB3L2 PE=1 SV=2	0	0	0	0	0	0.967247	0	0	0
Q71F56	Mediator of RNA polymerase II transcription subunit 13-like OS=Homo sapiens GN=MED13L PE=1 SV=1	0	0	0	0	0	1.06968	0	0	0
Q7L273	BTB/POZ domain-containing protein KCTD9 OS=Homo sapiens GN=KCTD9 PE=2 SV=1	0	0	0	0	0	0.752205	1.1	0	0
Q7Z2W4	Zinc finger CCCH-type antiviral protein 1 OS=Homo sapiens GN=ZC3HAV1 PE=1 SV=3	0	0	0	0	0	0.273684	0	0	0
Q7Z4H7	HAUS augmin-like complex subunit 6 OS=Homo sapiens GN=HAUS6 PE=1 SV=2	0	0	0	0	0	1.41367	0	0	0
Q7Z7L1	Schlafen family member 11 OS=Homo sapiens GN=SLFN11 PE=1 SV=1	0	0	0	0	0	0.168421	0	0	0
Q86T82	Ubiquitin carboxyl-terminal hydrolase 37 OS=Homo sapiens GN=USP37 PE=1 SV=1	0	0	0	20.2247	1.4	0	0	0	infinite
Q86UK7	Zinc finger protein 598 OS=Homo sapiens GN=ZNF598 PE=1 SV=1	0	0	0	4.49438	1.4	2.66607	5	0	0.589438
Q86UV5	Ubiquitin carboxyl-terminal hydrolase 48 OS=Homo sapiens GN=USP48 PE=1 SV=1	0	0	0	0	0	0.756394	0.8	0	0
Q86V15	Zinc finger protein castor homolog 1 OS=Homo sapiens GN=CASZ1 PE=2 SV=3	0	0	0	0	0	0	0	0	0
Q8IWV7	E3 ubiquitin-protein ligase UBR1 OS=Homo sapiens GN=UBR1 PE=1 SV=1	0	0	0	0	0	0.812611	0	0	0
Q8IWV8	E3 ubiquitin-protein ligase UBR2 OS=Homo sapiens GN=UBR2 PE=1 SV=1	0	0	0	0	0	2.52977	0	0	0
Q8IZ73	RNA pseudouridylate synthase domain-containing protein 2 OS=Homo sapiens GN=RPUSD2 PE=1 SV=2	0	0	0	0	0	0.847368	0	0	0
Q8IZU2	WD repeat-containing protein 17 OS=Homo sapiens GN=WDR17 PE=2 SV=2	0	0	0	0	0	0.635103	0	0	0
Q8N350	Protein Dos OS=Homo sapiens GN=DOS PE=1 SV=2	0	0	0	15.7303	9.9	0	0	0	infinite
Q8TC07	TBC1 domain family member 15 OS=Homo sapiens GN=TBC1D15 PE=1 SV=2	0	0	0	0	0	2.6575	0.75	0	0
Q8TEU7	Rap guanine nucleotide exchange factor 6 OS=Homo sapiens GN=RAPGEF6 PE=1 SV=1	0	0	0	0	2.1	0.342105	2	0	0.525
Q8WUM0	Nuclear pore complex protein Nup133 OS=Homo sapiens GN=NUP133 PE=1 SV=2	0	0	0	0	0	1.34587	0	0	0
Q8WWY3	U4/U6 small nuclear ribonucleoprotein Prp31 OS=Homo sapiens GN=PRPF31 PE=1 SV=2	0	0	0	4.49438	1.4	0.5	1.95	0	1.51138
Q92793	CREB-binding protein OS=Homo sapiens GN=CREBBP PE=1 SV=3	0	0	0	4.49438	1.4	3.64169	0	0	infinite
Q96A65	Exocyst complex component 4 OS=Homo sapiens GN=EXOC4 PE=1 SV=1	0	0	0	0	0	0.998499	0	0	0
Q96AP4	Zinc finger with UFM1-specific peptidase domain protein OS=Homo sapiens GN=ZUFSP PE=1 SV=1	0	0	0	0	0	2.74889	3.25	0	0
Q96EK7	Constitutive coactivator of peroxisome proliferator-activated receptor gamma OS=Homo sapiens GN=FAM120B PE=1 SV=1	0	0	0	4.49438	2.1	1.00526	2.3	0	1.43356
Q96EP0	RING finger protein 31 OS=Homo sapiens GN=RNF31 PE=1 SV=1	0	0	0	0	0	1.24437	0	0	0
Q96I27	Zinc finger protein 625 OS=Homo sapiens GN=ZNF625 PE=2 SV=1	0	0	0	0	0	0	0.75	0	0
Q96JH7	Deubiquitinating protein VCIP135 OS=Homo sapiens GN=VCPIP1 PE=1 SV=2	0	0	0	0	0	1.55328	0.75	0	0
Q96KK5	Histone H2A type 1-H OS=Homo sapiens GN=HIST1H2AH PE=1 SV=3	0	0	0	0	2.1	0.494737	3.8	0	0.276316
Q96SL8	Flt3-interacting zinc finger protein 1 OS=Homo sapiens GN=FIZ1 PE=1 SV=1	0	0	0	0	0	0	1.1	0	0
Q96SW2	Protein cereblon OS=Homo sapiens GN=CRBN PE=1 SV=1	0	0	0	0	0	37.2531	0	0	0
Q96T76	MMS19 nucleotide excision repair protein homolog OS=Homo sapiens GN=MMS19 PE=1 SV=2	0	0	0	0	0	0.277446	0	0	0
Q96T88	E3 ubiquitin-protein ligase UHRF1 OS=Homo sapiens GN=UHRF1 PE=1 SV=1	0	0	0	0	0	0.0842105	0	0	0
Q99878	Histone H2A type 1-J OS=Homo sapiens GN=HIST1H2AJ PE=1 SV=3	0	0	0	0	2.1	0.494737	3.8	0	0.276316
Q9BQE3	Tubulin alpha-1C chain OS=Homo sapiens GN=TUBA1C PE=1 SV=1	0	0	0	0	0	21.3803	0	0	0
Q9BTM1	Histone H2A.J OS=Homo sapiens GN=H2AFJ PE=1 SV=1	0	0	0	0	2.1	0.494737	3.8	0	0.276316
Q9BV20	Methylthioribose-1-phosphate isomerase OS=Homo sapiens GN=MRI1 PE=1 SV=1	0	0	0	0	0	0.747368	1.2	0	0
Q9BV68	RING finger protein 126 OS=Homo sapiens GN=RNF126 PE=1 SV=1	0	0	0	0	0	0.945249	0	0	0
Q9BVC6	Transmembrane protein 109 OS=Homo sapiens GN=TMEM109 PE=1 SV=1	0	0	0	4.49438	0	0.410526	0	0	infinite
Q9BZ29	Dedicator of cytokinesis protein 9 OS=Homo sapiens GN=DOCK9 PE=1 SV=2	0	0	0	0	0	0.772126	1.45	0	0
Q9H4B7	Tubulin beta-1 chain OS=Homo sapiens GN=TUBB1 PE=1 SV=1	0	0	0	11.236	0	2.01579	0	0	infinite
Q9H5U8	Uncharacterized protein CXorf45 OS=Homo sapiens GN=CXorf45 PE=2 SV=2	0	0	0	0	0	0.277446	0	0	0
Q9H6K5	Putative uncharacterized protein FLJ22184 OS=Homo sapiens PE=1 SV=1	0	0	0	0	0	0.583428	0	0	0
Q9NQC3	Reticulon-4 OS=Homo sapiens GN=RTN4 PE=1 SV=2	0	0	0	0	0	0.194737	0	0	0
Q9NR11	Zinc finger protein 302 OS=Homo sapiens GN=ZNF302 PE=2 SV=1	0	0	0	4.49438	0	0.194737	0	0	infinite
Q9NS91	E3 ubiquitin-protein ligase RAD18 OS=Homo sapiens GN=RAD18 PE=1 SV=1	0	0	0	0	0	0.61367	0.8	0	0
Q9NTW7	Zinc finger protein 64 homolog, isoforms 3 and 4 OS=Homo sapiens GN=ZFP64 PE=2 SV=3	0	0	0	0	0	0.331579	0	0	0
Q9NX09	DNA damage-inducible transcript 4 protein OS=Homo sapiens GN=DDIT4 PE=1 SV=1	0	0	0	0	0	0.642105	0	0	0
Q9NXH9	N(2),N(2)-dimethylguanosine tRNA methyltransferase OS=Homo sapiens GN=TRMT1 PE=1 SV=1	0	0	0	0	0	0.757895	0.75	0	0
Q9NYF8	Bcl-2-associated transcription factor 1 OS=Homo sapiens GN=BCLAF1 PE=1 SV=2	0	0	0	0	0	0.545867	0	0	0
Q9P0U3	Sentrin-specific protease 1 OS=Homo sapiens GN=SENP1 PE=1 SV=2	0	0	0	0	0	0.431579	0	0	0
Q9P1Y5	Calmodulin-regulated spectrin-associated protein 3 OS=Homo sapiens GN=KIAA1543 PE=1 SV=2	0	0	0	0	0	0.472183	0	0	0
Q9UBF2	Coatomer subunit gamma-2 OS=Homo sapiens GN=COPG2 PE=1 SV=1	0	0	0	0	0	0.557895	0	0	0
Q9UHV7	Mediator of RNA polymerase II transcription subunit 13 OS=Homo sapiens GN=MED13 PE=1 SV=2	0	0	0	0	0	1.31988	0	0	0
Q9UJN7	Zinc finger protein 391 OS=Homo sapiens GN=ZNF391 PE=1 SV=2	0	0	0	0	0	0.0631579	0	0	0
Q9UKA2	F-box/LRR-repeat protein 4 OS=Homo sapiens GN=FBXL4 PE=2 SV=2	0	0	0	0	0	31.2195	0	0	0
Q9UNF1	Melanoma-associated antigen D2 OS=Homo sapiens GN=MAGED2 PE=1 SV=2	0	0	0	0	0	0.614288	0	0	0
Q9UNY4	Transcription termination factor 2 OS=Homo sapiens GN=TTF2 PE=1 SV=2	0	0	0	0	0	0.908968	0.8	0	0
Q9Y295	Developmentally-regulated GTP-binding protein 1 OS=Homo sapiens GN=DRG1 PE=1 SV=1	0	0	0	0	2.1	1.25263	1.95	0	0.538462
Q9Y2X7	ARF GTPase-activating protein GIT1 OS=Homo sapiens GN=GIT1 PE=1 SV=2	0	0	0	0	2.8	1.76962	2.2	0	0.636364
Q9Y312	Uncharacterized protein C20orf4 OS=Homo sapiens GN=C20orf4 PE=1 SV=2	0	0	0	0	1.4	0.282091	0	0	infinite
Q9Y3Z3	SAM domain and HD domain-containing protein 1 OS=Homo sapiens GN=SAMHD1 PE=1 SV=2	0	0	0	0	1.4	1.4663	2.65	0	0.264151
Q9Y4E5	Zinc finger protein 451 OS=Homo sapiens GN=ZNF451 PE=2 SV=2	0	0	0	6.74157	2.1	1.70541	2.65	0	1.66822
Q9Y4E6	WD repeat-containing protein 7 OS=Homo sapiens GN=WDR7 PE=2 SV=2	0	0	0	0	2.8	0.631579	0.75	0	1.86667
Q9Y597	BTB/POZ domain-containing protein KCTD3 OS=Homo sapiens GN=KCTD3 PE=1 SV=2	0	0	0	0	0	0.434723	0	0	0
Q9Y6M1	Insulin-like growth factor 2 mRNA-binding protein 2 OS=Homo sapiens GN=IGF2BP2 PE=1 SV=2	0	0	0	4.49438	2.1	0.494737	0.75	0	4.39625
Q9Y6Y0	Influenza virus NS1A-binding protein OS=Homo sapiens GN=IVNS1ABP PE=1 SV=3	0	0	0	0	0	0.906288	0	0	0
A6NK07	Eukaryotic translation initiation factor 2 subunit 2-like protein OS=Homo sapiens PE=1 SV=1	0	0	0	0	0	0.289474	0	0	0
A6NKZ8	Putative tubulin beta chain-like protein ENSP00000290377 OS=Homo sapiens PE=5 SV=2	0	0	0	0	0	0.684211	0	0	0
O00151	PDZ and LIM domain protein 1 OS=Homo sapiens GN=PDLIM1 PE=1 SV=4	0	0	0	0	2.1	0.331579	1.45	0	0.724138
O00159	Myosin-Ic OS=Homo sapiens GN=MYO1C PE=1 SV=3	0	0	0	0	0	0.168421	0	0	0
O00203	AP-3 complex subunit beta-1 OS=Homo sapiens GN=AP3B1 PE=1 SV=3	0	0	0	0	0	1.01053	0	0	0
O14732	Inositol monophosphatase 2 OS=Homo sapiens GN=IMPA2 PE=1 SV=1	0	0	0	0	0	0.1	0	0	0
O14828	Secretory carrier-associated membrane protein 3 OS=Homo sapiens GN=SCAMP3 PE=1 SV=3	0	0	0	0	0	0.457895	0.75	0	0
O14936	Peripheral plasma membrane protein CASK OS=Homo sapiens GN=CASK PE=1 SV=3	0	0	0	0	2.1	0.7	2.35	0	0.446809
O15042	U2-associated protein SR140 OS=Homo sapiens GN=SR140 PE=1 SV=2	0	0	0	0	0	0.147368	0	0	0
O15231	Zinc finger protein 185 OS=Homo sapiens GN=ZNF185 PE=1 SV=2	0	0	0	0	0	0.668421	0	0	0
O15270	Serine palmitoyltransferase 2 OS=Homo sapiens GN=SPTLC2 PE=1 SV=1	0	0	0	0	0	0.310526	0.75	0	0
O15400	Syntaxin-7 OS=Homo sapiens GN=STX7 PE=1 SV=4	0	0	0	0	0	0.357895	0	0	0
O43172	U4/U6 small nuclear ribonucleoprotein Prp4 OS=Homo sapiens GN=PRPF4 PE=1 SV=2	0	0	0	0	0	0.110526	0.75	0	0
O43488	Aflatoxin B1 aldehyde reductase member 2 OS=Homo sapiens GN=AKR7A2 PE=1 SV=3	0	0	0	0	2.1	0.542105	1.1	0	0.954545
O43681	ATPase ASNA1 OS=Homo sapiens GN=ASNA1 PE=1 SV=2	0	0	0	0	0	0.226316	0	0	0
O43684	Mitotic checkpoint protein BUB3 OS=Homo sapiens GN=BUB3 PE=1 SV=1	0	0	0	0	0	0.210526	0	0	0
O43815	Striatin OS=Homo sapiens GN=STRN PE=1 SV=4	0	0	0	0	0	0.147368	0	0	0
O60229	Kalirin OS=Homo sapiens GN=KALRN PE=1 SV=2	0	0	0	0	0	0.221053	0	0	0
O60547	GDP-mannose 4,6 dehydratase OS=Homo sapiens GN=GMDS PE=1 SV=1	0	0	0	0	1.4	0.526316	0.75	0	0.933333
O75116	Rho-associated protein kinase 2 OS=Homo sapiens GN=ROCK2 PE=1 SV=4	0	0	0	0	0	0.136842	0	0	0
O75122	CLIP-associating protein 2 OS=Homo sapiens GN=CLASP2 PE=1 SV=2	0	0	0	0	0	0.731579	0.75	0	0
O75175	CCR4-NOT transcription complex subunit 3 OS=Homo sapiens GN=CNOT3 PE=1 SV=1	0	0	0	0	0	0.173684	0	0	0
O75323	Protein NipSnap homolog 2 OS=Homo sapiens GN=GBAS PE=1 SV=1	0	0	0	0	0	0.252632	1.1	0	0
O75419	CDC45-related protein OS=Homo sapiens GN=CDC45L PE=1 SV=1	0	0	0	0	0	0.5	0	0	0
O94906	Pre-mRNA-processing factor 6 OS=Homo sapiens GN=PRPF6 PE=1 SV=1	0	0	0	0	0	0.147368	0	0	0
O94927	HAUS augmin-like complex subunit 5 OS=Homo sapiens GN=HAUS5 PE=1 SV=2	0	0	0	0	0	0.521053	0	0	0
O95163	Elongator complex protein 1 OS=Homo sapiens GN=IKBKAP PE=1 SV=3	0	0	0	0	0	2.42632	1.95	0	0
O95394	Phosphoacetylglucosamine mutase OS=Homo sapiens GN=PGM3 PE=1 SV=1	0	0	0	0	0	0.157895	0	0	0
O95831	Apoptosis-inducing factor 1, mitochondrial OS=Homo sapiens GN=AIFM1 PE=1 SV=1	0	0	0	0	0	0.0842105	0	0	0
P00367	Glutamate dehydrogenase 1, mitochondrial OS=Homo sapiens GN=GLUD1 PE=1 SV=2	0	0	0	0	0	0.315789	0	0	0
P00403	Cytochrome c oxidase subunit 2 OS=Homo sapiens GN=MT-CO2 PE=1 SV=1	0	0	0	0	0	0.589474	0	0	0
P01891	HLA class I histocompatibility antigen, A-68 alpha chain OS=Homo sapiens GN=HLA-A PE=1 SV=4	0	0	0	0	0	0.268421	0	0	0
P02786	Transferrin receptor protein 1 OS=Homo sapiens GN=TFRC PE=1 SV=2	0	0	0	0	0	0.478947	0.75	0	0
P04181	Ornithine aminotransferase, mitochondrial OS=Homo sapiens GN=OAT PE=1 SV=1	0	0	0	0	0	0.421053	0.75	0	0
P05388	60S acidic ribosomal protein P0 OS=Homo sapiens GN=RPLP0 PE=1 SV=1	0	0	0	0	0	0.0842105	0	0	0
P08754	Guanine nucleotide-binding protein G(k) subunit alpha OS=Homo sapiens GN=GNAI3 PE=1 SV=3	0	0	0	0	0	0.257895	0	0	0
P08865	40S ribosomal protein SA OS=Homo sapiens GN=RPSA PE=1 SV=4	0	0	0	0	0	0.410526	1.1	0	0
P0C0S5	Histone H2A.Z OS=Homo sapiens GN=H2AFZ PE=1 SV=2	0	0	0	0	2.1	0.663158	1.9	0	0.552632
P10319	HLA class I histocompatibility antigen, B-58 alpha chain OS=Homo sapiens GN=HLA-B PE=2 SV=1	0	0	0	0	0	0.326316	0	0	0
P10768	S-formylglutathione hydrolase OS=Homo sapiens GN=ESD PE=1 SV=2	0	0	0	0	0	0.489474	0	0	0
P11216	Glycogen phosphorylase, brain form OS=Homo sapiens GN=PYGB PE=1 SV=5	0	0	0	0	1.4	0.410526	0.75	0	0.933333
P11413	Glucose-6-phosphate 1-dehydrogenase OS=Homo sapiens GN=G6PD PE=1 SV=4	0	0	0	0	0	0.0736842	0	0	0
P11908	Ribose-phosphate pyrophosphokinase 2 OS=Homo sapiens GN=PRPS2 PE=1 SV=2	0	0	0	0	0	0.568421	0	0	0
P12235	ADP/ATP translocase 1 OS=Homo sapiens GN=SLC25A4 PE=1 SV=4	0	0	0	0	0	0.505263	0	0	0
P12814	Alpha-actinin-1 OS=Homo sapiens GN=ACTN1 PE=1 SV=2	0	0	0	0	0	1.56316	0	0	0
P13073	Cytochrome c oxidase subunit 4 isoform 1, mitochondrial OS=Homo sapiens GN=COX4I1 PE=1 SV=1	0	0	0	0	0	0.673684	1.8	0	0
P14406	Cytochrome c oxidase subunit 7A2, mitochondrial OS=Homo sapiens GN=COX7A2 PE=1 SV=1	0	0	0	0	0	0.157895	0	0	0
P15531	Nucleoside diphosphate kinase A OS=Homo sapiens GN=NME1 PE=1 SV=1	0	0	0	0	0	0.357895	2.3	0	0
P16435	NADPH--cytochrome P450 reductase OS=Homo sapiens GN=POR PE=1 SV=2	0	0	0	0	0	0.315789	0	0	0
P17655	Calpain-2 catalytic subunit OS=Homo sapiens GN=CAPN2 PE=1 SV=5	0	0	0	0	0	0.226316	0	0	0
P18464	HLA class I histocompatibility antigen, B-51 alpha chain OS=Homo sapiens GN=HLA-B PE=1 SV=1	0	0	0	0	0	0.326316	0	0	0
P18465	HLA class I histocompatibility antigen, B-57 alpha chain OS=Homo sapiens GN=HLA-B PE=1 SV=1	0	0	0	0	0	0.326316	0	0	0
P19784	Casein kinase II subunit alpha' OS=Homo sapiens GN=CSNK2A2 PE=1 SV=1	0	0	0	0	0	0.536842	0.75	0	0
P20020	Plasma membrane calcium-transporting ATPase 1 OS=Homo sapiens GN=ATP2B1 PE=1 SV=3	0	0	0	0	0	0.726316	0	0	0
P22061	Protein-L-isoaspartate(D-aspartate) O-methyltransferase OS=Homo sapiens GN=PCMT1 PE=1 SV=3	0	0	0	0	0	0.305263	0	0	0
P22087	rRNA 2'-O-methyltransferase fibrillarin OS=Homo sapiens GN=FBL PE=1 SV=2	0	0	0	0	2.1	1.62105	4.9	0	0.214286
P22102	Trifunctional purine biosynthetic protein adenosine-3 OS=Homo sapiens GN=GART PE=1 SV=1	0	0	0	0	2.1	1.62632	0.8	0	1.3125
P22392	Nucleoside diphosphate kinase B OS=Homo sapiens GN=NME2 PE=1 SV=1	0	0	0	0	0	0.184211	1.1	0	0
P22695	Cytochrome b-c1 complex subunit 2, mitochondrial OS=Homo sapiens GN=UQCRC2 PE=1 SV=3	0	0	0	0	0	0.0842105	0	0	0
P24941	Cell division protein kinase 2 OS=Homo sapiens GN=CDK2 PE=1 SV=2	0	0	0	0	0	2.46316	2.25	0	0
P25205	DNA replication licensing factor MCM3 OS=Homo sapiens GN=MCM3 PE=1 SV=3	0	0	0	0	1.4	0.847368	2.75	0	0.254545
P25786	Proteasome subunit alpha type-1 OS=Homo sapiens GN=PSMA1 PE=1 SV=1	0	0	0	0	0	0.847368	0	0	0
P26358	DNA (cytosine-5)-methyltransferase 1 OS=Homo sapiens GN=DNMT1 PE=1 SV=2	0	0	0	0	1.4	1.35789	1.6	0	0.4375
P27694	Replication protein A 70 kDa DNA-binding subunit OS=Homo sapiens GN=RPA1 PE=1 SV=2	0	0	0	0	0	1.85789	0	0	0
P30043	Flavin reductase OS=Homo sapiens GN=BLVRB PE=1 SV=3	0	0	0	0	0	0.431579	1.55	0	0
P30048	Thioredoxin-dependent peroxide reductase, mitochondrial OS=Homo sapiens GN=PRDX3 PE=1 SV=3	0	0	0	0	0	0.452632	1.45	0	0
P30464	HLA class I histocompatibility antigen, B-15 alpha chain OS=Homo sapiens GN=HLA-B PE=1 SV=2	0	0	0	0	0	0.326316	0	0	0
P30484	HLA class I histocompatibility antigen, B-46 alpha chain OS=Homo sapiens GN=HLA-B PE=2 SV=1	0	0	0	0	0	0.326316	0	0	0
P30490	HLA class I histocompatibility antigen, B-52 alpha chain OS=Homo sapiens GN=HLA-B PE=2 SV=1	0	0	0	0	0	0.326316	0	0	0
P30491	HLA class I histocompatibility antigen, B-53 alpha chain OS=Homo sapiens GN=HLA-B PE=1 SV=1	0	0	0	0	0	0.326316	0	0	0
P30492	HLA class I histocompatibility antigen, B-54 alpha chain OS=Homo sapiens GN=HLA-B PE=2 SV=1	0	0	0	0	0	0.326316	0	0	0
P30493	HLA class I histocompatibility antigen, B-55 alpha chain OS=Homo sapiens GN=HLA-B PE=1 SV=1	0	0	0	0	0	0.326316	0	0	0
P30495	HLA class I histocompatibility antigen, B-56 alpha chain OS=Homo sapiens GN=HLA-B PE=2 SV=1	0	0	0	0	0	0.326316	0	0	0
P30498	HLA class I histocompatibility antigen, B-78 alpha chain OS=Homo sapiens GN=HLA-B PE=2 SV=1	0	0	0	0	0	0.326316	0	0	0
P30685	HLA class I histocompatibility antigen, B-35 alpha chain OS=Homo sapiens GN=HLA-B PE=1 SV=1	0	0	0	0	0	0.326316	0	0	0
P32929	Cystathionine gamma-lyase OS=Homo sapiens GN=CTH PE=1 SV=3	0	0	0	0	0	0.268421	0	0	0
P33176	Kinesin-1 heavy chain OS=Homo sapiens GN=KIF5B PE=1 SV=1	0	0	0	0	0	4.28421	2.65	0	0
P33991	DNA replication licensing factor MCM4 OS=Homo sapiens GN=MCM4 PE=1 SV=5	0	0	0	0	0	0.984211	0.8	0	0
P34897	Serine hydroxymethyltransferase, mitochondrial OS=Homo sapiens GN=SHMT2 PE=1 SV=3	0	0	0	0	0	1.84737	0.75	0	0
P35250	Replication factor C subunit 2 OS=Homo sapiens GN=RFC2 PE=1 SV=3	0	0	0	0	0	0.221053	0	0	0
P35580	Myosin-10 OS=Homo sapiens GN=MYH10 PE=1 SV=3	0	0	0	0	0	0.652632	0	0	0
P35749	Myosin-11 OS=Homo sapiens GN=MYH11 PE=1 SV=3	0	0	0	0	0	0.1	0	0	0
P35813	Protein phosphatase 1A OS=Homo sapiens GN=PPM1A PE=1 SV=1	0	0	0	0	2.8	2.32105	1.1	0	1.27273
P36776	Lon protease homolog, mitochondrial OS=Homo sapiens GN=LONP1 PE=1 SV=2	0	0	0	0	0	1.14211	0	0	0
P40616	ADP-ribosylation factor-like protein 1 OS=Homo sapiens GN=ARL1 PE=1 SV=1	0	0	0	0	0	0.484211	0	0	0
P42166	Lamina-associated polypeptide 2, isoform alpha OS=Homo sapiens GN=TMPO PE=1 SV=2	0	0	0	0	0	0.442105	0	0	0
P42167	Lamina-associated polypeptide 2, isoforms beta/gamma OS=Homo sapiens GN=TMPO PE=1 SV=2	0	0	0	0	0	0.6	0	0	0
P42345	Serine/threonine-protein kinase mTOR OS=Homo sapiens GN=FRAP1 PE=1 SV=1	0	0	0	0	0	0.389474	0	0	0
P46020	Phosphorylase b kinase regulatory subunit alpha, skeletal muscle isoform OS=Homo sapiens GN=PHKA1 PE=1 SV=2	0	0	0	0	0	0.452632	0	0	0
P46781	40S ribosomal protein S9 OS=Homo sapiens GN=RPS9 PE=1 SV=3	0	0	0	0	0	0.1	0	0	0
P46940	Ras GTPase-activating-like protein IQGAP1 OS=Homo sapiens GN=IQGAP1 PE=1 SV=1	0	0	0	0	0	0.1	0	0	0
P49674	Casein kinase I isoform epsilon OS=Homo sapiens GN=CSNK1E PE=1 SV=1	0	0	0	0	0	0.257895	0	0	0
P49770	Translation initiation factor eIF-2B subunit beta OS=Homo sapiens GN=EIF2B2 PE=1 SV=3	0	0	0	0	0	0.294737	0.75	0	0
P50402	Emerin OS=Homo sapiens GN=EMD PE=1 SV=1	0	0	0	0	0	0.910526	0	0	0
P51532	Transcription activator BRG1 OS=Homo sapiens GN=SMARCA4 PE=1 SV=2	0	0	0	0	0	0.289474	0	0	0
P52888	Thimet oligopeptidase OS=Homo sapiens GN=THOP1 PE=1 SV=2	0	0	0	0	0	0.342105	0	0	0
P53007	Tricarboxylate transport protein, mitochondrial OS=Homo sapiens GN=SLC25A1 PE=1 SV=2	0	0	0	0	0	0.0842105	0	0	0
P53992	Protein transport protein Sec24C OS=Homo sapiens GN=SEC24C PE=1 SV=3	0	0	0	0	0	0.215789	0	0	0
P55010	Eukaryotic translation initiation factor 5 OS=Homo sapiens GN=EIF5 PE=1 SV=2	0	0	0	0	0	0.436842	0	0	0
P56545	C-terminal-binding protein 2 OS=Homo sapiens GN=CTBP2 PE=1 SV=1	0	0	0	0	1.4	0.552632	1.95	0	0.358974
P57088	Transmembrane protein 33 OS=Homo sapiens GN=TMEM33 PE=1 SV=2	0	0	0	0	0	0.1	0	0	0
P61221	ATP-binding cassette sub-family E member 1 OS=Homo sapiens GN=ABCE1 PE=1 SV=1	0	0	0	0	0	0.0842105	0	0	0
P61764	Syntaxin-binding protein 1 OS=Homo sapiens GN=STXBP1 PE=1 SV=1	0	0	0	0	0	0.363158	0.75	0	0
P62241	40S ribosomal protein S8 OS=Homo sapiens GN=RPS8 PE=1 SV=2	0	0	0	0	0	0.342105	1.55	0	0
P62491	Ras-related protein Rab-11A OS=Homo sapiens GN=RAB11A PE=1 SV=3	0	0	0	0	0	0.7	0	0	0
P62854	40S ribosomal protein S26 OS=Homo sapiens GN=RPS26 PE=1 SV=3	0	0	0	0	0	0.1	0	0	0
P63010	AP-2 complex subunit beta OS=Homo sapiens GN=AP2B1 PE=1 SV=1	0	0	0	0	0	0.0842105	0	0	0
P67870	Casein kinase II subunit beta OS=Homo sapiens GN=CSNK2B PE=1 SV=1	0	0	0	0	0	0.136842	0	0	0
P69849	Nodal modulator 3 OS=Homo sapiens GN=NOMO3 PE=2 SV=1	0	0	0	0	0	1.25789	0	0	0
P98175	RNA-binding protein 10 OS=Homo sapiens GN=RBM10 PE=1 SV=3	0	0	0	0	0	0.1	0.75	0	0
Q00325	Phosphate carrier protein, mitochondrial OS=Homo sapiens GN=SLC25A3 PE=1 SV=2	0	0	0	0	0	0.615789	1.45	0	0
Q01082	Spectrin beta chain, brain 1 OS=Homo sapiens GN=SPTBN1 PE=1 SV=2	0	0	0	0	0	0.389474	0	0	0
Q02978	Mitochondrial 2-oxoglutarate/malate carrier protein OS=Homo sapiens GN=SLC25A11 PE=1 SV=3	0	0	0	0	0	0.594737	1.1	0	0
Q04637	Eukaryotic translation initiation factor 4 gamma 1 OS=Homo sapiens GN=EIF4G1 PE=1 SV=4	0	0	0	0	0	0.126316	0	0	0
Q06124	Tyrosine-protein phosphatase non-receptor type 11 OS=Homo sapiens GN=PTPN11 PE=1 SV=2	0	0	0	0	0	0.642105	1.1	0	0
Q06136	3-ketodihydrosphingosine reductase OS=Homo sapiens GN=KDSR PE=1 SV=1	0	0	0	0	0	0.257895	0	0	0
Q06210	Glucosamine--fructose-6-phosphate aminotransferase [isomerizing] 1 OS=Homo sapiens GN=GFPT1 PE=1 SV=3	0	0	0	0	0	0.805263	0	0	0
Q10570	Cleavage and polyadenylation specificity factor subunit 1 OS=Homo sapiens GN=CPSF1 PE=1 SV=2	0	0	0	0	0	0.584211	0	0	0
Q12906	Interleukin enhancer-binding factor 3 OS=Homo sapiens GN=ILF3 PE=1 SV=3	0	0	0	0	0	0.389474	0	0	0
Q12972	Nuclear inhibitor of protein phosphatase 1 OS=Homo sapiens GN=PPP1R8 PE=1 SV=2	0	0	0	0	1.4	0.526316	0	0	inifinite
Q13042	Cell division cycle protein 16 homolog OS=Homo sapiens GN=CDC16 PE=1 SV=2	0	0	0	0	0	0.0736842	0	0	0
Q13085	Acetyl-CoA carboxylase 1 OS=Homo sapiens GN=ACACA PE=1 SV=2	0	0	0	0	0	0.842105	0	0	0
Q13155	Aminoacyl tRNA synthase complex-interacting multifunctional protein 2 OS=Homo sapiens GN=AIMP2 PE=1 SV=2	0	0	0	0	0	0.336842	1.55	0	0
Q13283	Ras GTPase-activating protein-binding protein 1 OS=Homo sapiens GN=G3BP1 PE=1 SV=1	0	0	0	0	0	0.184211	0	0	0
Q13367	AP-3 complex subunit beta-2 OS=Homo sapiens GN=AP3B2 PE=1 SV=2	0	0	0	0	0	1.7	1.2	0	0
Q13423	NAD(P) transhydrogenase, mitochondrial OS=Homo sapiens GN=NNT PE=1 SV=3	0	0	0	0	0	0.1	0	0	0
Q13433	Zinc transporter ZIP6 OS=Homo sapiens GN=SLC39A6 PE=1 SV=3	0	0	0	0	0	0.547368	0.75	0	0
Q13618	Cullin-3 OS=Homo sapiens GN=CUL3 PE=1 SV=2	0	0	0	0	0	1.49474	0.8	0	0
Q13765	Nascent polypeptide-associated complex subunit alpha OS=Homo sapiens GN=NACA PE=1 SV=1	0	0	0	0	0	0.136842	0	0	0
Q13895	Bystin OS=Homo sapiens GN=BYSL PE=1 SV=3	0	0	0	0	1.4	0.463158	0	0	infinite
Q13907	Isopentenyl-diphosphate Delta-isomerase 1 OS=Homo sapiens GN=IDI1 PE=1 SV=2	0	0	0	0	0	0.573684	0	0	0
Q14008	Cytoskeleton-associated protein 5 OS=Homo sapiens GN=CKAP5 PE=1 SV=3	0	0	0	0	0	1.46316	0	0	0
Q14315	Filamin-C OS=Homo sapiens GN=FLNC PE=1 SV=3	0	0	0	0	0	1.13684	0	0	0
Q14671	Pumilio homolog 1 OS=Homo sapiens GN=PUM1 PE=1 SV=3	0	0	0	0	0	0.678947	1.55	0	0
Q14739	Lamin-B receptor OS=Homo sapiens GN=LBR PE=1 SV=2	0	0	0	0	0	0.436842	0	0	0
Q14839	Chromodomain-helicase-DNA-binding protein 4 OS=Homo sapiens GN=CHD4 PE=1 SV=1	0	0	0	0	0	1.14211	0	0	0
Q14C86	GTPase-activating protein and VPS9 domain-containing protein 1 OS=Homo sapiens GN=GAPVD1 PE=1 SV=2	0	0	0	0	0	0.236842	0	0	0
Q15003	Condensin complex subunit 2 OS=Homo sapiens GN=NCAPH PE=1 SV=3	0	0	0	0	0	0.273684	0.75	0	0
Q15042	Rab3 GTPase-activating protein catalytic subunit OS=Homo sapiens GN=RAB3GAP1 PE=1 SV=3	0	0	0	0	0	0.652632	0	0	0
Q15155	Nodal modulator 1 OS=Homo sapiens GN=NOMO1 PE=1 SV=4	0	0	0	0	0	1.25789	0	0	0
Q15181	Inorganic pyrophosphatase OS=Homo sapiens GN=PPA1 PE=1 SV=2	0	0	0	0	0	1.42105	2.3	0	0
Q15424	Scaffold attachment factor B1 OS=Homo sapiens GN=SAFB PE=1 SV=4	0	0	0	0	4.2	0.8	3	0	0.7
Q15436	Protein transport protein Sec23A OS=Homo sapiens GN=SEC23A PE=1 SV=2	0	0	0	0	0	0.384211	0	0	0
Q15738	Sterol-4-alpha-carboxylate 3-dehydrogenase, decarboxylating OS=Homo sapiens GN=NSDHL PE=1 SV=2	0	0	0	0	0	0.278947	0	0	0
Q15758	Neutral amino acid transporter B(0) OS=Homo sapiens GN=SLC1A5 PE=1 SV=2	0	0	0	0	1.4	1.77368	1.45	0	0.482759
Q15904	V-type proton ATPase subunit S1 OS=Homo sapiens GN=ATP6AP1 PE=1 SV=2	0	0	0	0	0	0.384211	0	0	0
Q15907	Ras-related protein Rab-11B OS=Homo sapiens GN=RAB11B PE=1 SV=4	0	0	0	0	0	0.7	0	0	0
Q29940	HLA class I histocompatibility antigen, B-59 alpha chain OS=Homo sapiens GN=HLA-B PE=2 SV=1	0	0	0	0	0	0.326316	0	0	0
Q29RF7	Sister chromatid cohesion protein PDS5 homolog A OS=Homo sapiens GN=PDS5A PE=1 SV=1	0	0	0	0	0	0.578947	0	0	0
Q2NL82	Pre-rRNA-processing protein TSR1 homolog OS=Homo sapiens GN=TSR1 PE=1 SV=1	0	0	0	0	2.1	2.12632	3.05	0	0.344262
Q3SY84	Keratin, type II cytoskeletal 71 OS=Homo sapiens GN=KRT71 PE=1 SV=2	0	0	0	0	1.4	0.589474	0	0	infinite
Q3ZCQ8	Mitochondrial import inner membrane translocase subunit TIM50 OS=Homo sapiens GN=TIMM50 PE=1 SV=2	0	0	0	0	0	0.510526	0	0	0
Q53GS9	U4/U6.U5 tri-snRNP-associated protein 2 OS=Homo sapiens GN=USP39 PE=1 SV=2	0	0	0	0	0	0.0842105	0	0	0
Q53H12	Acylglycerol kinase, mitochondrial OS=Homo sapiens GN=AGK PE=1 SV=2	0	0	0	0	0	0.342105	0	0	0
Q58FF8	Putative heat shock protein HSP 90-beta 2 OS=Homo sapiens GN=HSP90AB2P PE=1 SV=2	0	0	0	0	0	0.531579	0	0	0
Q5JPE7	Nodal modulator 2 OS=Homo sapiens GN=NOMO2 PE=1 SV=1	0	0	0	0	0	1.25789	0	0	0
Q5SRE5	Nucleoporin NUP188 homolog OS=Homo sapiens GN=NUP188 PE=1 SV=1	0	0	0	0	0	0.326316	0	0	0
Q6UWP7	Lysocardiolipin acyltransferase 1 OS=Homo sapiens GN=LCLAT1 PE=1 SV=1	0	0	0	0	2.8	0.778947	1.45	0	0.965517
Q71UI9	Histone H2A.V OS=Homo sapiens GN=H2AFV PE=1 SV=3	0	0	0	0	2.1	0.663158	1.9	0	0.552632
Q7KZF4	Staphylococcal nuclease domain-containing protein 1 OS=Homo sapiens GN=SND1 PE=1 SV=1	0	0	0	0	0	0.157895	0	0	0
Q7L5D6	UPF0363 protein C7orf20 OS=Homo sapiens GN=C7orf20 PE=1 SV=1	0	0	0	0	0	0.468421	0	0	0
Q7L5N1	COP9 signalosome complex subunit 6 OS=Homo sapiens GN=COPS6 PE=1 SV=1	0	0	0	0	0	0.8	0	0	0
Q86X55	Histone-arginine methyltransferase CARM1 OS=Homo sapiens GN=CARM1 PE=1 SV=2	0	0	0	0	0	0.252632	0	0	0
Q86XI2	Condensin-2 complex subunit G2 OS=Homo sapiens GN=NCAPG2 PE=1 SV=1	0	0	0	0	0	0.242105	0	0	0
Q86XK2	F-box only protein 11 OS=Homo sapiens GN=FBXO11 PE=1 SV=3	0	0	0	0	0	14.3474	0.8	0	0
Q8IUH4	Probable palmitoyltransferase ZDHHC13 OS=Homo sapiens GN=ZDHHC13 PE=2 SV=3	0	0	0	0	0	0.494737	1.55	0	0
Q8IV38	Ankyrin repeat and MYND domain-containing protein 2 OS=Homo sapiens GN=ANKMY2 PE=1 SV=1	0	0	0	0	0	0.173684	0	0	0
Q8IXH7	Negative elongation factor C/D OS=Homo sapiens GN=TH1L PE=1 SV=2	0	0	0	0	0	0.247368	0	0	0
Q8IYS1	Peptidase M20 domain-containing protein 2 OS=Homo sapiens GN=PM20D2 PE=1 SV=2	0	0	0	0	0	0.194737	0.8	0	0
Q8N122	Regulatory-associated protein of mTOR OS=Homo sapiens GN=RPTOR PE=1 SV=1	0	0	0	0	0	0.2	0	0	0
Q8N163	Protein KIAA1967 OS=Homo sapiens GN=KIAA1967 PE=1 SV=2	0	0	0	0	0	1.23684	0	0	0
Q8N1F7	Nuclear pore complex protein Nup93 OS=Homo sapiens GN=NUP93 PE=1 SV=2	0	0	0	0	0	0.126316	0	0	0
Q8N8S7	Protein enabled homolog OS=Homo sapiens GN=ENAH PE=1 SV=2	0	0	0	0	0	0.457895	0.8	0	0
Q8NHH9	Atlastin-2 OS=Homo sapiens GN=ATL2 PE=1 SV=2	0	0	0	0	0	0.605263	0	0	0
Q8NHP6	Motile sperm domain-containing protein 2 OS=Homo sapiens GN=MOSPD2 PE=1 SV=1	0	0	0	0	0	0.247368	0	0	0
Q8TAT6	Nuclear protein localization protein 4 homolog OS=Homo sapiens GN=NPLOC4 PE=1 SV=3	0	0	0	0	0	0.584211	0	0	0
Q8TBX8	Phosphatidylinositol-5-phosphate 4-kinase type-2 gamma OS=Homo sapiens GN=PIP4K2C PE=1 SV=2	0	0	0	0	0	0.673684	0.75	0	0
Q8TCF1	AN1-type zinc finger protein 1 OS=Homo sapiens GN=ZFAND1 PE=1 SV=1	0	0	0	0	0	0.221053	0.75	0	0
Q8TCJ2	Dolichyl-diphosphooligosaccharide--protein glycosyltransferase subunit STT3B OS=Homo sapiens GN=STT3B PE=1 SV=1	0	0	0	0	0	0.868421	0.75	0	0
Q8TCT9	Minor histocompatibility antigen H13 OS=Homo sapiens GN=HM13 PE=1 SV=1	0	0	0	0	0	0.415789	0	0	0
Q8TEM1	Nuclear pore membrane glycoprotein 210 OS=Homo sapiens GN=NUP210 PE=1 SV=3	0	0	0	0	0	1.06316	1.8	0	0
Q92520	Protein FAM3C OS=Homo sapiens GN=FAM3C PE=1 SV=1	0	0	0	0	0	1.11053	0.75	0	0
Q92572	AP-3 complex subunit sigma-1 OS=Homo sapiens GN=AP3S1 PE=1 SV=1	0	0	0	0	0	0.247368	0.75	0	0
Q92621	Nuclear pore complex protein Nup205 OS=Homo sapiens GN=NUP205 PE=1 SV=2	0	0	0	0	0	0.610526	1.45	0	0
Q92625	Ankyrin repeat and SAM domain-containing protein 1A OS=Homo sapiens GN=ANKS1A PE=1 SV=4	0	0	0	0	0	0.184211	0	0	0
Q92905	COP9 signalosome complex subunit 5 OS=Homo sapiens GN=COPS5 PE=1 SV=4	0	0	0	0	0	1.01579	1.95	0	0
Q93084	Sarcoplasmic/endoplasmic reticulum calcium ATPase 3 OS=Homo sapiens GN=ATP2A3 PE=1 SV=2	0	0	0	0	0	0.415789	0	0	0
Q969V3	Nicalin OS=Homo sapiens GN=NCLN PE=1 SV=2	0	0	0	0	0	1.87368	2.2	0	0
Q969X5	Endoplasmic reticulum-Golgi intermediate compartment protein 1 OS=Homo sapiens GN=ERGIC1 PE=1 SV=1	0	0	0	0	0	0.3	0.75	0	0
Q969Z0	Protein TBRG4 OS=Homo sapiens GN=TBRG4 PE=1 SV=1	0	0	0	0	0	0.178947	0	0	0
Q96GD4	Serine/threonine-protein kinase 12 OS=Homo sapiens GN=AURKB PE=1 SV=2	0	0	0	0	0	0.431579	0.8	0	0
Q96JM3	Zinc finger protein 828 OS=Homo sapiens GN=ZNF828 PE=1 SV=2	0	0	0	0	1.4	0.868421	0.8	0	0.875
Q96ME1	F-box/LRR-repeat protein 18 OS=Homo sapiens GN=FBXL18 PE=2 SV=2	0	0	0	0	0	0.536842	0	0	0
Q96Q83	Alpha-ketoglutarate-dependent dioxygenase alkB homolog 3 OS=Homo sapiens GN=ALKBH3 PE=1 SV=1	0	0	0	0	1.4	0.221053	0.75	0	0.933333
Q96SB4	Serine/threonine-protein kinase SRPK1 OS=Homo sapiens GN=SRPK1 PE=1 SV=2	0	0	0	0	0	0.594737	0	0	0
Q99575	Ribonucleases P/MRP protein subunit POP1 OS=Homo sapiens GN=POP1 PE=1 SV=2	0	0	0	0	0	0.205263	1.45	0	0
Q99615	DnaJ homolog subfamily C member 7 OS=Homo sapiens GN=DNAJC7 PE=1 SV=2	0	0	0	0	0	0.473684	0	0	0
Q99707	Methionine synthase OS=Homo sapiens GN=MTR PE=1 SV=2	0	0	0	0	0	0.278947	0	0	0
Q99798	Aconitate hydratase, mitochondrial OS=Homo sapiens GN=ACO2 PE=1 SV=2	0	0	0	0	0	0.126316	0	0	0
Q99805	Transmembrane 9 superfamily member 2 OS=Homo sapiens GN=TM9SF2 PE=1 SV=1	0	0	0	0	0	0.736842	1.8	0	0
Q9BS26	Endoplasmic reticulum resident protein 44 OS=Homo sapiens GN=ERP44 PE=1 SV=1	0	0	0	0	0	0.0736842	0.8	0	0
Q9BT78	COP9 signalosome complex subunit 4 OS=Homo sapiens GN=COPS4 PE=1 SV=1	0	0	0	0	0	1.47895	4.05	0	0
Q9BTV4	Transmembrane protein 43 OS=Homo sapiens GN=TMEM43 PE=1 SV=1	0	0	0	0	0	0.315789	0	0	0
Q9BXB5	Oxysterol-binding protein-related protein 10 OS=Homo sapiens GN=OSBPL10 PE=1 SV=2	0	0	0	0	2.8	0.721053	2.85	0	0.491228
Q9BXJ9	N-alpha-acetyltransferase 15, NatA auxiliary subunit OS=Homo sapiens GN=NAA15 PE=1 SV=1	0	0	0	0	0	0.1	0	0	0
Q9BXW9	Fanconi anemia group D2 protein OS=Homo sapiens GN=FANCD2 PE=1 SV=1	0	0	0	0	0	0.278947	0	0	0
Q9H2M9	Rab3 GTPase-activating protein non-catalytic subunit OS=Homo sapiens GN=RAB3GAP2 PE=1 SV=1	0	0	0	0	0	0.531579	0	0	0
Q9H900	Protein zwilch homolog OS=Homo sapiens GN=ZWILCH PE=1 SV=2	0	0	0	0	0	0.421053	0	0	0
Q9HCC0	Methylcrotonoyl-CoA carboxylase beta chain, mitochondrial OS=Homo sapiens GN=MCCC2 PE=1 SV=1	0	0	0	0	0	0.478947	0	0	0
Q9NVH2	Integrator complex subunit 7 OS=Homo sapiens GN=INTS7 PE=1 SV=1	0	0	0	0	0	0.136842	0	0	0
Q9NVX2	Notchless protein homolog 1 OS=Homo sapiens GN=NLE1 PE=1 SV=3	0	0	0	0	1.4	0.373684	2.35	0	0.297872
Q9NZ01	Trans-2,3-enoyl-CoA reductase OS=Homo sapiens GN=TECR PE=1 SV=1	0	0	0	0	0	0.352632	0	0	0
Q9P0K7	Ankycorbin OS=Homo sapiens GN=RAI14 PE=1 SV=2	0	0	0	0	0	0.526316	1.95	0	0
Q9P2B2	Prostaglandin F2 receptor negative regulator OS=Homo sapiens GN=PTGFRN PE=1 SV=2	0	0	0	0	1.4	0.973684	2.55	0	0.27451
Q9UBM7	7-dehydrocholesterol reductase OS=Homo sapiens GN=DHCR7 PE=1 SV=1	0	0	0	0	0	0.273684	0	0	0
Q9UBX3	Mitochondrial dicarboxylate carrier OS=Homo sapiens GN=SLC25A10 PE=1 SV=2	0	0	0	0	0	0.147368	0	0	0
Q9UG56	Phosphatidylserine decarboxylase proenzyme OS=Homo sapiens GN=PISD PE=2 SV=3	0	0	0	0	3.5	0.463158	0	0	infinite
Q9UHD2	Serine/threonine-protein kinase TBK1 OS=Homo sapiens GN=TBK1 PE=1 SV=1	0	0	0	0	0	0.136842	0	0	0
Q9UJS0	Calcium-binding mitochondrial carrier protein Aralar2 OS=Homo sapiens GN=SLC25A13 PE=1 SV=2	0	0	0	0	0	0.1	0	0	0
Q9UK59	Lariat debranching enzyme OS=Homo sapiens GN=DBR1 PE=1 SV=2	0	0	0	0	0	0.889474	1.1	0	0
Q9UKE5	TRAF2 and NCK-interacting protein kinase OS=Homo sapiens GN=TNIK PE=1 SV=1	0	0	0	0	0	0.363158	0	0	0
Q9UL18	Protein argonaute-1 OS=Homo sapiens GN=EIF2C1 PE=1 SV=3	0	0	0	0	0	0.510526	0	0	0
Q9ULC4	Malignant T cell-amplified sequence 1 OS=Homo sapiens GN=MCTS1 PE=1 SV=1	0	0	0	0	0	0.0736842	0.75	0	0
Q9ULE6	Paladin OS=Homo sapiens GN=PALD PE=1 SV=3	0	0	0	0	0	0.310526	0	0	0
Q9ULK4	Mediator of RNA polymerase II transcription subunit 23 OS=Homo sapiens GN=MED23 PE=1 SV=2	0	0	0	0	0	1.27895	0.75	0	0
Q9UM54	Myosin-VI OS=Homo sapiens GN=MYO6 PE=1 SV=4	0	0	0	0	0	0.305263	0	0	0
Q9UMS4	Pre-mRNA-processing factor 19 OS=Homo sapiens GN=PRPF19 PE=1 SV=1	0	0	0	0	0	0.0736842	0	0	0
Q9Y217	Myotubularin-related protein 6 OS=Homo sapiens GN=MTMR6 PE=1 SV=2	0	0	0	0	0	0.478947	1.1	0	0
Q9Y2J2	Band 4.1-like protein 3 OS=Homo sapiens GN=EPB41L3 PE=1 SV=2	0	0	0	0	0	0.994737	0	0	0
Q9Y2S7	Polymerase delta-interacting protein 2 OS=Homo sapiens GN=POLDIP2 PE=1 SV=1	0	0	0	0	0	0.352632	0.75	0	0
Q9Y2Z4	Tyrosyl-tRNA synthetase, mitochondrial OS=Homo sapiens GN=YARS2 PE=1 SV=2	0	0	0	0	0	0.668421	0	0	0
Q9Y3B3	Transmembrane emp24 domain-containing protein 7 OS=Homo sapiens GN=TMED7 PE=1 SV=2	0	0	0	0	0	0.221053	0	0	0
Q9Y3E5	Peptidyl-tRNA hydrolase 2, mitochondrial OS=Homo sapiens GN=PTRH2 PE=1 SV=1	0	0	0	0	0	0.368421	0.75	0	0
Q9Y4E8	Ubiquitin carboxyl-terminal hydrolase 15 OS=Homo sapiens GN=USP15 PE=1 SV=3	0	0	0	0	1.4	0.678947	2.25	0	0.311111
Q9Y4P3	Transducin beta-like protein 2 OS=Homo sapiens GN=TBL2 PE=1 SV=1	0	0	0	0	0	0.0736842	0	0	0
Q9Y4W2	Protein LAS1 homolog OS=Homo sapiens GN=LAS1L PE=1 SV=2	0	0	0	0	0	0.363158	0	0	0
Q9Y5B9	FACT complex subunit SPT16 OS=Homo sapiens GN=SUPT16H PE=1 SV=1	0	0	0	0	0	0.1	0	0	0
Q9Y5L0	Transportin-3 OS=Homo sapiens GN=TNPO3 PE=1 SV=3	0	0	0	0	0	0.136842	0	0	0
Q9Y5M8	Signal recognition particle receptor subunit beta OS=Homo sapiens GN=SRPRB PE=1 SV=3	0	0	0	0	0	0.726316	0	0	0
Q9Y5Q8	General transcription factor 3C polypeptide 5 OS=Homo sapiens GN=GTF3C5 PE=1 SV=2	0	0	0	0	0	0.168421	0	0	0
Q9Y5V3	Melanoma-associated antigen D1 OS=Homo sapiens GN=MAGED1 PE=1 SV=3	0	0	0	0	0	0.257895	0	0	0
Q9Y657	Spindlin-1 OS=Homo sapiens GN=SPIN1 PE=1 SV=3	0	0	0	0	0	0.205263	0	0	0
Q9Y6B6	GTP-binding protein SAR1b OS=Homo sapiens GN=SAR1B PE=1 SV=1	0	0	0	0	0	0.689474	0	0	0
Q9Y6C9	Mitochondrial carrier homolog 2 OS=Homo sapiens GN=MTCH2 PE=1 SV=1	0	0	0	0	0	0.1	0	0	0
Q13748	Tubulin alpha-3C/D chain OS=Homo sapiens GN=TUBA3C PE=1 SV=3	0	0	0	0	0	2.57368	0	0	0
P68366	Tubulin alpha-4A chain OS=Homo sapiens GN=TUBA4A PE=1 SV=1	0	0	0	0	0	2.73158	0	0	0
Q6PEY2	Tubulin alpha-3E chain OS=Homo sapiens GN=TUBA3E PE=1 SV=2	0	0	0	0	0	2.17895	0	0	0
Q96RQ3	Methylcrotonoyl-CoA carboxylase subunit alpha, mitochondrial OS=Homo sapiens GN=MCCC1 PE=1 SV=3	0	0	0	0	0	4.23158	0	0	0
Q6S8J3	POTE ankyrin domain family member E OS=Homo sapiens GN=POTEE PE=1 SV=3	0	0	0	0	0	1.02632	0	0	0
Q9NY65	Tubulin alpha-8 chain OS=Homo sapiens GN=TUBA8 PE=1 SV=1	0	0	0	0	0	1.18947	0	0	0
A5A3E0	POTE ankyrin domain family member F OS=Homo sapiens GN=POTEF PE=1 SV=2	0	0	0	0	0	0.594737	0	0	0
Q04725	Transducin-like enhancer protein 2 OS=Homo sapiens GN=TLE2 PE=1 SV=2	0	0	0	0	0	0.673684	0	0	0
Q3ZCM7	Tubulin beta-8 chain OS=Homo sapiens GN=TUBB8 PE=1 SV=2	0	0	0	0	0	0.631579	0	0	0
A6NNZ2	Tubulin beta-8 chain B OS=Homo sapiens PE=1 SV=1	0	0	0	0	0	0.594737	0	0	0
Q9Y4L1	Hypoxia up-regulated protein 1 OS=Homo sapiens GN=HYOU1 PE=1 SV=1	0	0	0	0	0	0.0789474	0	0	0
Q9BYX7	Beta-actin-like protein 3 OS=Homo sapiens GN=ACTBL3 PE=1 SV=1	0	0	0	0	0	0.394737	0	0	0
Q9UQM7	Calcium/calmodulin-dependent protein kinase type II subunit alpha OS=Homo sapiens GN=CAMK2A PE=1 SV=1	0	0	0	0	0	0.2	0	0	0
Q92610	Zinc finger protein 592 OS=Homo sapiens GN=ZNF592 PE=1 SV=2	0	0	0	0	0	0.121053	0	0	0
Q15059	Bromodomain-containing protein 3 OS=Homo sapiens GN=BRD3 PE=1 SV=1	0	0	0	0	0	0.315789	0	0	0
Q99867	Putative tubulin beta-4q chain OS=Homo sapiens GN=TUBB4Q PE=5 SV=1	0	0	0	0	0	0.278947	0	0	0
P53675	Clathrin heavy chain 2 OS=Homo sapiens GN=CLTCL1 PE=1 SV=2	0	0	0	0	0	0.236842	0	0	0
Q9HAV4	Exportin-5 OS=Homo sapiens GN=XPO5 PE=1 SV=1	0	0	0	0	0	0.0789474	0	0	0
O15391	Transcription factor YY2 OS=Homo sapiens GN=YY2 PE=2 SV=1	0	0	0	0	0	0.394737	0	0	0
A6NHL2	Tubulin alpha chain-like 3 OS=Homo sapiens GN=TUBAL3 PE=1 SV=2	0	0	0	0	0	0.236842	0	0	0
Q31612	HLA class I histocompatibility antigen, B-73 alpha chain OS=Homo sapiens GN=HLA-B PE=1 SV=1	0	0	0	0	0	0.157895	0	0	0
P25440	Bromodomain-containing protein 2 OS=Homo sapiens GN=BRD2 PE=1 SV=2	0	0	0	0	0	0.157895	0	0	0
P35900	Keratin, type I cytoskeletal 20 OS=Homo sapiens GN=KRT20 PE=1 SV=1	0	0	0	0	0	0	0	0	0
Q9NPA5	Zinc finger protein 64 homolog, isoforms 1 and 2 OS=Homo sapiens GN=ZFP64 PE=1 SV=3	0	0	0	0	0	0	0	0	0
Q9Y6D5	Brefeldin A-inhibited guanine nucleotide-exchange protein 2 OS=Homo sapiens GN=ARFGEF2 PE=1 SV=3	0	0	0	0	0	0	0	0	0
Q15751	Probable E3 ubiquitin-protein ligase HERC1 OS=Homo sapiens GN=HERC1 PE=1 SV=1	0	0	0	0	0	0	0	0	0
P50993	Sodium/potassium-transporting ATPase subunit alpha-2 OS=Homo sapiens GN=ATP1A2 PE=1 SV=1	0	0	0	0	0	0.2	0	0	0
Q58FG0	Putative heat shock protein HSP 90-alpha A5 OS=Homo sapiens GN=HSP90AA5P PE=1 SV=1	0	0	0	0	0	0.121053	0	0	0
Q9UPT6	C-Jun-amino-terminal kinase-interacting protein 3 OS=Homo sapiens GN=MAPK8IP3 PE=1 SV=3	0	0	0	0	0	0.0789474	0	0	0
Q7Z3Z0	Keratin, type I cytoskeletal 25 OS=Homo sapiens GN=KRT25 PE=1 SV=1	0	0	0	0	0	0	0	0	0
Q7Z3Y7	Keratin, type I cytoskeletal 28 OS=Homo sapiens GN=KRT28 PE=1 SV=2	0	0	0	0	0	0	0	0	0
Q96CW5	Gamma-tubulin complex component 3 OS=Homo sapiens GN=TUBGCP3 PE=1 SV=2	0	0	0	0	0	0	0	0	0
Q6ZMW3	Echinoderm microtubule-associated protein-like 6 OS=Homo sapiens GN=EML6 PE=2 SV=2	0	0	0	0	0	0	0	0	0
Q29865	HLA class I histocompatibility antigen, Cw-18 alpha chain OS=Homo sapiens GN=HLA-C PE=2 SV=1	0	0	0	0	0	0.157895	0	0	0
P30510	HLA class I histocompatibility antigen, Cw-14 alpha chain OS=Homo sapiens GN=HLA-C PE=2 SV=2	0	0	0	0	0	0.121053	0	0	0
P04222	HLA class I histocompatibility antigen, Cw-3 alpha chain OS=Homo sapiens GN=HLA-C PE=1 SV=2	0	0	0	0	0	0.121053	0	0	0
P30499	HLA class I histocompatibility antigen, Cw-1 alpha chain OS=Homo sapiens GN=HLA-C PE=2 SV=1	0	0	0	0	0	0.121053	0	0	0
P46013	Antigen KI-67 OS=Homo sapiens GN=MKI67 PE=1 SV=2	0	0	0	0	0	0	0	0	0
Q9UBK9	Protein UXT OS=Homo sapiens GN=UXT PE=1 SV=1	0	0	0	0	0	0	0	0	0
Q9Y2R9	28S ribosomal protein S7, mitochondrial OS=Homo sapiens GN=MRPS7 PE=1 SV=1	0	0	0	0	0	0	0	0	0
P07477	Trypsin-1 OS=Homo sapiens GN=PRSS1 PE=1 SV=1	0	0	0	0	0	0	0	0	0
Q99865	Spindlin-2A OS=Homo sapiens GN=SPIN2A PE=1 SV=3	0	0	0	0	0	0	0	0	0
Q9BPZ2	Spindlin-2B OS=Homo sapiens GN=SPIN2B PE=2 SV=1	0	0	0	0	0	0	0	0	0
P82675	28S ribosomal protein S5, mitochondrial OS=Homo sapiens GN=MRPS5 PE=1 SV=2	0	0	0	0	0	0	0	0	0
Q9BS31	Zinc finger protein 649 OS=Homo sapiens GN=ZNF649 PE=2 SV=1	0	0	0	0	0	0	0	0	0
Q08209	Serine/threonine-protein phosphatase 2B catalytic subunit alpha isoform OS=Homo sapiens GN=PPP3CA PE=1 SV=1	0	0	0	0	0	0	0	0	0
P13807	Glycogen [starch] synthase, muscle OS=Homo sapiens GN=GYS1 PE=1 SV=2	0	0	0	0	0	0	0	0	0
Q68D06	Schlafen family member 13 OS=Homo sapiens GN=SLFN13 PE=2 SV=1	0	0	0	0	0	0	0	0	0
Q9ULD0	2-oxoglutarate dehydrogenase-like, mitochondrial OS=Homo sapiens GN=OGDHL PE=2 SV=3	0	0	0	0	0	0	0	0	0
Q15047	Histone-lysine N-methyltransferase SETDB1 OS=Homo sapiens GN=SETDB1 PE=1 SV=1	0	0	0	0	0	0	0	0	0
Q96RY7	Intraflagellar transport protein 140 homolog OS=Homo sapiens GN=IFT140 PE=1 SV=1	0	0	0	0	0	0	0	0	0
Q6YHU6	Thyroid adenoma-associated protein OS=Homo sapiens GN=THADA PE=1 SV=1	0	0	0	0	0	0	0	0	0
Q12873	Chromodomain-helicase-DNA-binding protein 3 OS=Homo sapiens GN=CHD3 PE=1 SV=3	0	0	0	0	0	0	0	0	0
Q9Y6D6	Brefeldin A-inhibited guanine nucleotide-exchange protein 1 OS=Homo sapiens GN=ARFGEF1 PE=1 SV=2	0	0	0	0	0	0.0631579	0	0	0
P49815	Tuberin OS=Homo sapiens GN=TSC2 PE=1 SV=2	0	0	0	0	0	0.0631579	0	0	0
P50748	Kinetochore-associated protein 1 OS=Homo sapiens GN=KNTC1 PE=1 SV=1	0	0	0	0	0	0.0631579	0	0	0
Q9BQA5	Histone H4 transcription factor OS=Homo sapiens GN=HINFP PE=1 SV=1	0	0	0	0	0	0.0631579	0	0	0
P98170	Baculoviral IAP repeat-containing protein 4 OS=Homo sapiens GN=XIAP PE=1 SV=2	0	0	0	0	0	0.142105	0.8	0	0
Q8NBM4	Ubiquitin-associated domain-containing protein 2 OS=Homo sapiens GN=UBAC2 PE=2 SV=1	0	0	0	0	0	0.0631579	0	0	0
Q5T011	Uncharacterized protein KIAA0467 OS=Homo sapiens GN=KIAA0467 PE=2 SV=2	0	0	0	0	0	0.0789474	0	0	0
Q9NR12	PDZ and LIM domain protein 7 OS=Homo sapiens GN=PDLIM7 PE=1 SV=1	0	0	0	0	0	0.0842105	0	0	0
O15060	Zinc finger and BTB domain-containing protein 39 OS=Homo sapiens GN=ZBTB39 PE=2 SV=1	0	0	0	0	0	0.0631579	0.75	0	0
Q9BZE1	39S ribosomal protein L37, mitochondrial OS=Homo sapiens GN=MRPL37 PE=1 SV=2	0	0	0	0	0	0.0631579	0	0	0
Q9UKV5	Autocrine motility factor receptor, isoform 2 OS=Homo sapiens GN=AMFR PE=1 SV=2	0	0	0	0	0	0.1	0	0	0
O15379	Histone deacetylase 3 OS=Homo sapiens GN=HDAC3 PE=1 SV=2	0	0	0	0	0	0.221053	0	0	0
P04350	Tubulin beta-4 chain OS=Homo sapiens GN=TUBB4 PE=1 SV=2	0	0	0	0	0	5.31579	0	0	0
Q9H3S7	Tyrosine-protein phosphatase non-receptor type 23 OS=Homo sapiens GN=PTPN23 PE=1 SV=1	0	0	0	0	0	0.236842	0	0	0
Q96F07	Cytoplasmic FMR1-interacting protein 2 OS=Homo sapiens GN=CYFIP2 PE=1 SV=2	0	0	0	0	0	0.0842105	0	0	0
O43149	Zinc finger ZZ-type and EF-hand domain-containing protein 1 OS=Homo sapiens GN=ZZEF1 PE=1 SV=6	0	0	0	0	0	0.252632	0	0	0
Q6GYQ0	Ral GTPase-activating protein subunit alpha-1 OS=Homo sapiens GN=RALGAPA1 PE=1 SV=1	0	0	0	0	0	0.1	0	0	0
P54646	5'-AMP-activated protein kinase catalytic subunit alpha-2 OS=Homo sapiens GN=PRKAA2 PE=1 SV=2	0	0	0	0	0	0.394737	0	0	0
Q9Y4A5	Transformation/transcription domain-associated protein OS=Homo sapiens GN=TRRAP PE=1 SV=3	0	0	0	0	0	0.573684	0.75	0	0
Q9UJX4	Anaphase-promoting complex subunit 5 OS=Homo sapiens GN=ANAPC5 PE=1 SV=2	0	0	0	0	0	0.373684	0.75	0	0
Q8NFP9	Neurobeachin OS=Homo sapiens GN=NBEA PE=1 SV=2	0	0	0	0	0	0.268421	0	0	0
Q5JUX0	Spindlin-3 OS=Homo sapiens GN=SPIN3 PE=2 SV=1	0	0	0	0	0	0.0631579	0	0	0
P62191	26S protease regulatory subunit 4 OS=Homo sapiens GN=PSMC1 PE=1 SV=1	0	0	0	0	0	0.3	0.75	0	0
Q6ZN55	Zinc finger protein 574 OS=Homo sapiens GN=ZNF574 PE=1 SV=2	0	0	0	0	0	0.726316	0.8	0	0
Q9ULJ3	Zinc finger protein 295 OS=Homo sapiens GN=ZNF295 PE=1 SV=2	0	0	0	0	0	0.242105	0.75	0	0
Q7Z3Y8	Keratin, type I cytoskeletal 27 OS=Homo sapiens GN=KRT27 PE=1 SV=1	0	0	0	0	0	0.410526	0	0	0
Q9H7H0	Protein RSM22 homolog, mitochondrial OS=Homo sapiens GN=METT11D1 PE=2 SV=1	0	0	0	0	1.4	0.115789	2.3	0	0.304348
Q9C0D3	Protein zyg-11 homolog B OS=Homo sapiens GN=ZYG11B PE=1 SV=2	0	0	0	0	0	0.594737	0	0	0
P16157	Ankyrin-1 OS=Homo sapiens GN=ANK1 PE=1 SV=3	0	0	0	0	0	0.547368	0.8	0	0
P62249	40S ribosomal protein S16 OS=Homo sapiens GN=RPS16 PE=1 SV=2	0	0	0	0	0	0.305263	0.75	0	0
P05165	Propionyl-CoA carboxylase alpha chain, mitochondrial OS=Homo sapiens GN=PCCA PE=1 SV=3	0	0	0	0	0	0.436842	0	0	0
Q9Y463	Dual specificity tyrosine-phosphorylation-regulated kinase 1B OS=Homo sapiens GN=DYRK1B PE=1 SV=1	0	0	0	0	0	0.394737	0	0	0
P48741	Putative heat shock 70 kDa protein 7 OS=Homo sapiens GN=HSPA7 PE=5 SV=2	0	0	0	0	0	0.278947	0	0	0
Q04917	14-3-3 protein eta OS=Homo sapiens GN=YWHAH PE=1 SV=4	0	0	0	0	0	0.278947	0	0	0
P31947	14-3-3 protein sigma OS=Homo sapiens GN=SFN PE=1 SV=1	0	0	0	0	0	0.278947	0	0	0
Q96MM3	Zinc finger protein 42 homolog OS=Homo sapiens GN=ZFP42 PE=1 SV=1	0	0	0	0	0	0.278947	0	0	0
Q6DCA0	AMMECR1-like protein OS=Homo sapiens GN=AMMECR1L PE=1 SV=1	0	0	0	0	0	0.2	0	0	0
Q14568	Putative heat shock protein HSP 90-alpha A2 OS=Homo sapiens GN=HSP90AA2 PE=1 SV=2	0	0	0	0	0	0.2	0	0	0
Q562R1	Beta-actin-like protein 2 OS=Homo sapiens GN=ACTBL2 PE=1 SV=2	0	0	0	0	0	0.2	0	0	0
Q8N4C8	Misshapen-like kinase 1 OS=Homo sapiens GN=MINK1 PE=1 SV=1	0	0	0	0	0	0.2	0	0	0
P27361	Mitogen-activated protein kinase 3 OS=Homo sapiens GN=MAPK3 PE=1 SV=4	0	0	0	0	0	0.157895	0	0	0
Q7L7L0	Histone H2A type 3 OS=Homo sapiens GN=HIST3H2A PE=1 SV=3	0	0	0	0	0	0.157895	0	0	0
Q93077	Histone H2A type 1-C OS=Homo sapiens GN=HIST1H2AC PE=1 SV=3	0	0	0	0	0	0.157895	0	0	0
P04908	Histone H2A type 1-B/E OS=Homo sapiens GN=HIST1H2AB PE=1 SV=2	0	0	0	0	0	0.157895	0	0	0
P61077	Ubiquitin-conjugating enzyme E2 D3 OS=Homo sapiens GN=UBE2D3 PE=1 SV=1	0	0	0	0	0	0.157895	0	0	0
P62837	Ubiquitin-conjugating enzyme E2 D2 OS=Homo sapiens GN=UBE2D2 PE=1 SV=1	0	0	0	0	0	0.157895	0	0	0
Q9Y3D8	Adenylate kinase isoenzyme 6 OS=Homo sapiens GN=AK6 PE=1 SV=1	0	0	0	0	0	0.157895	0	0	0
P49335	POU domain, class 3, transcription factor 4 OS=Homo sapiens GN=POU3F4 PE=1 SV=2	0	0	0	0	0	0.157895	0	0	0
P30479	HLA class I histocompatibility antigen, B-41 alpha chain OS=Homo sapiens GN=HLA-B PE=1 SV=1	0	0	0	0	0	0.157895	0	0	0
Q04826	HLA class I histocompatibility antigen, B-40 alpha chain OS=Homo sapiens GN=HLA-B PE=1 SV=1	0	0	0	0	0	0.157895	0	0	0
O15371	Eukaryotic translation initiation factor 3 subunit D OS=Homo sapiens GN=EIF3D PE=1 SV=1	0	0	0	0	0	0.121053	0	0	0
O43491	Band 4.1-like protein 2 OS=Homo sapiens GN=EPB41L2 PE=1 SV=1	0	0	0	0	0	0.121053	0	0	0
P30461	HLA class I histocompatibility antigen, B-13 alpha chain OS=Homo sapiens GN=HLA-B PE=2 SV=1	0	0	0	0	0	0.121053	0	0	0
P30481	HLA class I histocompatibility antigen, B-44 alpha chain OS=Homo sapiens GN=HLA-B PE=1 SV=1	0	0	0	0	0	0.121053	0	0	0
P30483	HLA class I histocompatibility antigen, B-45 alpha chain OS=Homo sapiens GN=HLA-B PE=2 SV=1	0	0	0	0	0	0.121053	0	0	0
P30487	HLA class I histocompatibility antigen, B-49 alpha chain OS=Homo sapiens GN=HLA-B PE=2 SV=2	0	0	0	0	0	0.121053	0	0	0
P03989	HLA class I histocompatibility antigen, B-27 alpha chain OS=Homo sapiens GN=HLA-B PE=1 SV=2	0	0	0	0	0	0.121053	0	0	0
P30488	HLA class I histocompatibility antigen, B-50 alpha chain OS=Homo sapiens GN=HLA-B PE=2 SV=1	0	0	0	0	0	0.121053	0	0	0
P30466	HLA class I histocompatibility antigen, B-18 alpha chain OS=Homo sapiens GN=HLA-B PE=1 SV=1	0	0	0	0	0	0.121053	0	0	0
P30485	HLA class I histocompatibility antigen, B-47 alpha chain OS=Homo sapiens GN=HLA-B PE=2 SV=1	0	0	0	0	0	0.121053	0	0	0
P30511	HLA class I histocompatibility antigen, alpha chain F OS=Homo sapiens GN=HLA-F PE=2 SV=2	0	0	0	0	0	0.121053	0	0	0
Q58FF6	Putative heat shock protein HSP 90-beta 4 OS=Homo sapiens GN=HSP90AB4P PE=5 SV=1	0	0	0	0	0	0.121053	0	0	0
Q9H0W8	Protein SMG9 OS=Homo sapiens GN=SMG9 PE=1 SV=1	0	0	0	0	0	0.121053	0	0	0
P13797	Plastin-3 OS=Homo sapiens GN=PLS3 PE=1 SV=4	0	0	0	0	0	0.0789474	0	0	0
P16104	Histone H2A.x OS=Homo sapiens GN=H2AFX PE=1 SV=2	0	0	0	0	0	0.0789474	0	0	0
Q96QV6	Histone H2A type 1-A OS=Homo sapiens GN=HIST1H2AA PE=1 SV=3	0	0	0	0	0	0.0789474	0	0	0
Q9NVJ2	ADP-ribosylation factor-like protein 8B OS=Homo sapiens GN=ARL8B PE=1 SV=1	0	0	0	0	0	0.0789474	0	0	0
Q96BM9	ADP-ribosylation factor-like protein 8A OS=Homo sapiens GN=ARL8A PE=1 SV=1	0	0	0	0	0	0.0789474	0	0	0
P23528	Cofilin-1 OS=Homo sapiens GN=CFL1 PE=1 SV=3	0	0	0	0	0	0.0789474	0	0	0
Q7RTV0	PHD finger-like domain-containing protein 5A OS=Homo sapiens GN=PHF5A PE=1 SV=1	0	0	0	0	0	0.0789474	0	0	0
Q9P0P0	E3 ubiquitin-protein ligase RNF181 OS=Homo sapiens GN=RNF181 PE=1 SV=1	0	0	0	0	0	0.0789474	0	0	0
Q15382	GTP-binding protein Rheb OS=Homo sapiens GN=RHEB PE=1 SV=1	0	0	0	0	0	0.0789474	0	0	0
P56177	Homeobox protein DLX-1 OS=Homo sapiens GN=DLX1 PE=2 SV=3	0	0	0	0	0	0.0789474	0	0	0
Q9Y3S2	Zinc finger protein 330 OS=Homo sapiens GN=ZNF330 PE=1 SV=1	0	0	0	0	0	0.0789474	0	0	0
P30504	HLA class I histocompatibility antigen, Cw-4 alpha chain OS=Homo sapiens GN=HLA-C PE=1 SV=1	0	0	0	0	0	0.0789474	0	0	0
O60481	Zinc finger protein ZIC 3 OS=Homo sapiens GN=ZIC3 PE=1 SV=1	0	0	0	0	0	0.0789474	0	0	0
Q15915	Zinc finger protein ZIC 1 OS=Homo sapiens GN=ZIC1 PE=2 SV=2	0	0	0	0	0	0.0789474	0	0	0
Q8N9L1	Zinc finger protein ZIC 4 OS=Homo sapiens GN=ZIC4 PE=1 SV=3	0	0	0	0	0	0.0789474	0	0	0
Q6NXT4	Zinc transporter 6 OS=Homo sapiens GN=SLC30A6 PE=1 SV=2	0	0	0	0	0	0.0789474	0	0	0
Q9UPG8	Zinc finger protein PLAGL2 OS=Homo sapiens GN=PLAGL2 PE=2 SV=1	0	0	0	0	0	0.0789474	0	0	0
Q9ULP9	TBC1 domain family member 24 OS=Homo sapiens GN=TBC1D24 PE=1 SV=2	0	0	0	0	0	0.0789474	0	0	0
Q9NVM4	Protein arginine N-methyltransferase 7 OS=Homo sapiens GN=PRMT7 PE=1 SV=1	0	0	0	0	0	0.0789474	0	0	0
A2A3N6	Putative PIP5K1A and PSMD4-like protein OS=Homo sapiens GN=PIPSL PE=5 SV=1	0	0	0	0	0	0.0789474	0	0	0
Q9NRR4	Ribonuclease 3 OS=Homo sapiens GN=RNASEN PE=1 SV=2	0	0	0	0	0	0.0789474	0	0	0
P49792	E3 SUMO-protein ligase RanBP2 OS=Homo sapiens GN=RANBP2 PE=1 SV=2	0	0	0	0	0	0.0789474	0	0	0
Q8WXH0	Nesprin-2 OS=Homo sapiens GN=SYNE2 PE=1 SV=3	0	0	0	0	0	0.0789474	0	0	0
Q7RTN6	STE20-related kinase adapter protein alpha OS=Homo sapiens GN=STRADA PE=1 SV=1	0	0	0	0	0	0.2	0	0	0
O75818	Ribonuclease P protein subunit p40 OS=Homo sapiens GN=RPP40 PE=1 SV=3	0	0	0	0	0	0.0789474	0.75	0	0
O95487	Protein transport protein Sec24B OS=Homo sapiens GN=SEC24B PE=1 SV=2	0	0	0	0	0	0.157895	0	0	0
Q9H7X3	Zinc finger protein 696 OS=Homo sapiens GN=ZNF696 PE=2 SV=2	0	0	0	0	0	0.252632	0	0	0
P13747	HLA class I histocompatibility antigen, alpha chain E OS=Homo sapiens GN=HLA-E PE=1 SV=3	0	0	0	0	0	0.178947	0	0	0
Q8IZ07	Ankyrin repeat domain-containing protein 13A OS=Homo sapiens GN=ANKRD13A PE=1 SV=3	0	0	0	0	0	0.178947	0	0	0
P46777	60S ribosomal protein L5 OS=Homo sapiens GN=RPL5 PE=1 SV=3	0	0	0	0	0	0.0789474	1.45	0	0
Q99583	Max-binding protein MNT OS=Homo sapiens GN=MNT PE=1 SV=1	0	0	0	0	0	0.157895	0.75	0	0
P15923	Transcription factor E2-alpha OS=Homo sapiens GN=TCF3 PE=1 SV=1	0	0	0	0	0	0.163158	0.75	0	0
Q9H9V9	JmjC domain-containing protein 4 OS=Homo sapiens GN=JMJD4 PE=2 SV=2	0	0	0	0	0	0.278947	0	0	0
P01889	HLA class I histocompatibility antigen, B-7 alpha chain OS=Homo sapiens GN=HLA-B PE=1 SV=3	0	0	0	0	0	0.831579	0	0	0
P30460	HLA class I histocompatibility antigen, B-8 alpha chain OS=Homo sapiens GN=HLA-B PE=1 SV=1	0	0	0	0	0	0.831579	0	0	0
P30480	HLA class I histocompatibility antigen, B-42 alpha chain OS=Homo sapiens GN=HLA-B PE=1 SV=1	0	0	0	0	0	0.831579	0	0	0
Q92945	Far upstream element-binding protein 2 OS=Homo sapiens GN=KHSRP PE=1 SV=3	0	0	0	0	0	0.252632	0.75	0	0
Q9Y696	Chloride intracellular channel protein 4 OS=Homo sapiens GN=CLIC4 PE=1 SV=4	0	0	0	0	0	0.305263	0.75	0	0
Q9UDR5	Alpha-aminoadipic semialdehyde synthase, mitochondrial OS=Homo sapiens GN=AASS PE=1 SV=1	0	0	0	0	0	0.989474	5.25	0	0
P18463	HLA class I histocompatibility antigen, B-37 alpha chain OS=Homo sapiens GN=HLA-B PE=2 SV=1	0	0	0	0	0	0.789474	0	0	0
P30462	HLA class I histocompatibility antigen, B-14 alpha chain OS=Homo sapiens GN=HLA-B PE=1 SV=1	0	0	0	0	0	0.789474	0	0	0
P30475	HLA class I histocompatibility antigen, B-39 alpha chain OS=Homo sapiens GN=HLA-B PE=2 SV=1	0	0	0	0	0	0.789474	0	0	0
Q29718	HLA class I histocompatibility antigen, B-82 alpha chain OS=Homo sapiens GN=HLA-B PE=2 SV=1	0	0	0	0	0	0.789474	0	0	0
Q29836	HLA class I histocompatibility antigen, B-67 alpha chain OS=Homo sapiens GN=HLA-B PE=1 SV=1	0	0	0	0	0	0.789474	0	0	0
Q95365	HLA class I histocompatibility antigen, B-38 alpha chain OS=Homo sapiens GN=HLA-B PE=2 SV=1	0	0	0	0	0	0.789474	0	0	0
O14727	Apoptotic protease-activating factor 1 OS=Homo sapiens GN=APAF1 PE=1 SV=2	0	0	0	0	2.1	0.210526	0.75	0	1.4
Q9H2K8	Serine/threonine-protein kinase TAO3 OS=Homo sapiens GN=TAOK3 PE=1 SV=2	0	0	0	0	2.8	0.394737	1.1	0	1.27273
Q9BXF6	Rab11 family-interacting protein 5 OS=Homo sapiens GN=RAB11FIP5 PE=1 SV=1	0	0	0	0	1.4	0.242105	1.1	0	0.636364
Q9Y230	RuvB-like 2 OS=Homo sapiens GN=RUVBL2 PE=1 SV=3	0	0	0	0	0	0.163158	1.95	0	0
P53582	Methionine aminopeptidase 1 OS=Homo sapiens GN=METAP1 PE=1 SV=2	0	0	0	0	1.4	0.331579	0.75	0	0.933333
P30486	HLA class I histocompatibility antigen, B-48 alpha chain OS=Homo sapiens GN=HLA-B PE=2 SV=1	0	0	0	0	0	0.752632	0	0	0
Q31610	HLA class I histocompatibility antigen, B-81 alpha chain OS=Homo sapiens GN=HLA-B PE=2 SV=1	0	0	0	0	0	0.752632	0	0	0
Q15345	Leucine-rich repeat-containing protein 41 OS=Homo sapiens GN=LRRC41 PE=1 SV=3	0	0	0	0	2.1	0.421053	0.75	0	1.4
P24666	Low molecular weight phosphotyrosine protein phosphatase OS=Homo sapiens GN=ACP1 PE=1 SV=3	0	0	0	0	2.1	0.5	2.3	0	0.456522
P07737	Profilin-1 OS=Homo sapiens GN=PFN1 PE=1 SV=2	0	0	0	0	2.1	0.510526	2.65	0	0.396226
Q14103	Heterogeneous nuclear ribonucleoprotein D0 OS=Homo sapiens GN=HNRNPD PE=1 SV=1	0	0	0	0	0	0	1.1	0	0
P10643	Complement component C7 OS=Homo sapiens GN=C7 PE=1 SV=2	0	0	0	0	0	0	1.1	0	0
O60906	Sphingomyelin phosphodiesterase 2 OS=Homo sapiens GN=SMPD2 PE=1 SV=2	0	0	0	0	0	0.173684	0.75	0	0
Q9NQB0	Transcription factor 7-like 2 OS=Homo sapiens GN=TCF7L2 PE=1 SV=2	0	0	0	0	0	0.173684	0.75	0	0
O75131	Copine-3 OS=Homo sapiens GN=CPNE3 PE=1 SV=1	0	0	0	0	0	0	0.75	0	0
O75964	ATP synthase subunit g, mitochondrial OS=Homo sapiens GN=ATP5L PE=1 SV=3	0	0	0	0	0	0	0.75	0	0
P51659	Peroxisomal multifunctional enzyme type 2 OS=Homo sapiens GN=HSD17B4 PE=1 SV=3	0	0	0	0	0	0	0.75	0	0
P11217	Glycogen phosphorylase, muscle form OS=Homo sapiens GN=PYGM PE=1 SV=6	0	0	0	0	0	0	0.75	0	0
P62942	Peptidyl-prolyl cis-trans isomerase FKBP1A OS=Homo sapiens GN=FKBP1A PE=1 SV=2	0	0	0	0	0	0	0.75	0	0
Q14232	Translation initiation factor eIF-2B subunit alpha OS=Homo sapiens GN=EIF2B1 PE=1 SV=1	0	0	0	0	0	0	0.75	0	0
Q9HB90	Ras-related GTP-binding protein C OS=Homo sapiens GN=RRAGC PE=1 SV=1	0	0	0	0	0	0	0.75	0	0
Q9NQL2	Ras-related GTP-binding protein D OS=Homo sapiens GN=RRAGD PE=1 SV=1	0	0	0	0	0	0	0.75	0	0
Q9Y2Z9	Ubiquinone biosynthesis monooxygenase COQ6 OS=Homo sapiens GN=COQ6 PE=1 SV=2	0	0	0	0	0	0	0.75	0	0
O15269	Serine palmitoyltransferase 1 OS=Homo sapiens GN=SPTLC1 PE=1 SV=1	0	0	0	0	0	0	0.75	0	0
Q16630	Cleavage and polyadenylation specificity factor subunit 6 OS=Homo sapiens GN=CPSF6 PE=1 SV=2	0	0	0	0	0	0	0.75	0	0
Q96J02	E3 ubiquitin-protein ligase Itchy homolog OS=Homo sapiens GN=ITCH PE=1 SV=2	0	0	0	0	0	0	0.75	0	0
Q8WUI4	Histone deacetylase 7 OS=Homo sapiens GN=HDAC7 PE=1 SV=2	0	0	0	0	0	0	0.75	0	0
Q9NRY4	Glucocorticoid receptor DNA-binding factor 1 OS=Homo sapiens GN=GRLF1 PE=1 SV=2	0	0	0	0	0	0	0.75	0	0
Q70Z35	Phosphatidylinositol 3,4,5-trisphosphate-dependent Rac exchanger 2 protein OS=Homo sapiens GN=PREX2 PE=1 SV=1	0	0	0	0	0	0	0.75	0	0
Q92766	Ras-responsive element-binding protein 1 OS=Homo sapiens GN=RREB1 PE=1 SV=3	0	0	0	0	0	0	0.75	0	0
P13693	Translationally-controlled tumor protein OS=Homo sapiens GN=TPT1 PE=1 SV=1	0	0	0	0	1.4	0	0.75	0	0.933333
Q9P0T4	Zinc finger protein 581 OS=Homo sapiens GN=ZNF581 PE=2 SV=1	0	0	0	0	1.4	0	0.75	0	0.933333
Q8N1G2	S-adenosyl-L-methionine-dependent methyltransferase FTSJD2 OS=Homo sapiens GN=FTSJD2 PE=1 SV=1	0	0	0	0	1.4	0	0.75	0	0.933333
Q13435	Splicing factor 3B subunit 2 OS=Homo sapiens GN=SF3B2 PE=1 SV=1	0	0	0	0	1.4	0	3.8	0	0.184211
P63151	Serine/threonine-protein phosphatase 2A 55 kDa regulatory subunit B alpha isoform OS=Homo sapiens GN=PPP2R2A PE=1 SV=1	0	0	0	0	0	0.257895	0.75	0	0
P21266	Glutathione S-transferase Mu 3 OS=Homo sapiens GN=GSTM3 PE=1 SV=3	0	0	0	0	0	0.0842105	0.75	0	0
Q6GMV3	Uncharacterized protein C2orf79 OS=Homo sapiens GN=C2orf79 PE=1 SV=1	0	0	0	0	0	0.0842105	0.75	0	0
Q96RT8	Gamma-tubulin complex component 5 OS=Homo sapiens GN=TUBGCP5 PE=1 SV=1	0	0	0	0	0	0.0842105	0.75	0	0
P15374	Ubiquitin carboxyl-terminal hydrolase isozyme L3 OS=Homo sapiens GN=UCHL3 PE=1 SV=1	0	0	0	0	0	0.131579	1.1	0	0
O14672	Disintegrin and metalloproteinase domain-containing protein 10 OS=Homo sapiens GN=ADAM10 PE=1 SV=1	0	0	0	0	0	0.131579	2.6	0	0
P40424	Pre-B-cell leukemia transcription factor 1 OS=Homo sapiens GN=PBX1 PE=1 SV=1	0	0	0	0	1.4	0.0631579	1.1	0	0.636364
Q8TBM8	DnaJ homolog subfamily B member 14 OS=Homo sapiens GN=DNAJB14 PE=2 SV=1	0	0	0	0	0	0.142105	1.1	0	0
Q96FJ2	Dynein light chain 2, cytoplasmic OS=Homo sapiens GN=DYNLL2 PE=1 SV=1	0	0	0	0	0	0.1	0.75	0	0
P41240	Tyrosine-protein kinase CSK OS=Homo sapiens GN=CSK PE=1 SV=1	0	0	0	0	0	0.147368	1.1	0	0
Q9BRJ7	Protein syndesmos OS=Homo sapiens GN=NUDT16L1 PE=1 SV=1	0	0	0	0	2.1	0	0.75	0	1.4
P30101	Protein disulfide-isomerase A3 OS=Homo sapiens GN=PDIA3 PE=1 SV=4	0	0	0	0	0	0.0842105	1.9	0	0
Q9Y6M7	Sodium bicarbonate cotransporter 3 OS=Homo sapiens GN=SLC4A7 PE=1 SV=2	0	0	0	0	3.5	0.1	1.8	0	0.972222
P18669	Phosphoglycerate mutase 1 OS=Homo sapiens GN=PGAM1 PE=1 SV=2	0	0	0	0	1.4	0.0842105	3	0	0.233333
P11802	Cell division protein kinase 4 OS=Homo sapiens GN=CDK4 PE=1 SV=2	0	0	0	0	0	0.184211	1.1	0	0
Q9UNZ2	NSFL1 cofactor p47 OS=Homo sapiens GN=NSFL1C PE=1 SV=2	0	0	0	0	0	0	1.95	0	0
Q96MU7	YTH domain-containing protein 1 OS=Homo sapiens GN=YTHDC1 PE=1 SV=3	0	0	0	0	1.4	0.173684	1.45	0	0.482759
Q9P253	Vacuolar protein sorting-associated protein 18 homolog OS=Homo sapiens GN=VPS18 PE=1 SV=2	0	0	0	0	0	0.131579	0.75	0	0
Q8NAV1	Pre-mRNA-splicing factor 38A OS=Homo sapiens GN=PRPF38A PE=1 SV=1	0	0	0	0	0	0.184211	2.25	0	0
Q7L9L4	Mps one binder kinase activator-like 1A OS=Homo sapiens GN=MOBKL1A PE=1 SV=3	0	0	0	0	0	0.147368	0.75	0	0
Q9H8S9	Mps one binder kinase activator-like 1B OS=Homo sapiens GN=MOBKL1B PE=1 SV=4	0	0	0	0	0	0.147368	0.75	0	0
Q9Y4F3	Limkain-b1 OS=Homo sapiens GN=LKAP PE=1 SV=5	0	0	0	0	0	0.142105	1.9	0	0
Q15084	Protein disulfide-isomerase A6 OS=Homo sapiens GN=PDIA6 PE=1 SV=1	0	0	0	0	1.4	0.173684	2.25	0	0.311111
P63167	Dynein light chain 1, cytoplasmic OS=Homo sapiens GN=DYNLL1 PE=1 SV=1	0	0	0	0	0	0.178947	0.75	0	0
Q969F2	Protein naked cuticle homolog 2 OS=Homo sapiens GN=NKD2 PE=1 SV=1	0	0	0	0	2.8	0.310526	3	0	0.466667
Q5XG87	DNA polymerase sigma OS=Homo sapiens GN=PAPD7 PE=1 SV=2	0	0	0	0	2.1	0.0789474	0.75	0	1.4
Q7Z3C6	Autophagy-related protein 9A OS=Homo sapiens GN=ATG9A PE=1 SV=2	0	0	0	0	1.4	0.215789	1.1	0	0.636364
Q96RN5	Mediator of RNA polymerase II transcription subunit 15 OS=Homo sapiens GN=MED15 PE=1 SV=2	0	0	0	0	1.4	0.147368	0.75	0	0.933333
Q96HA7	NF-kappa-B inhibitor-like protein 2 OS=Homo sapiens GN=NFKBIL2 PE=1 SV=2	0	0	0	0	0	0.263158	0.75	0	0
Q99435	Protein kinase C-binding protein NELL2 OS=Homo sapiens GN=NELL2 PE=1 SV=1	0	0	0	0	2.8	0.247368	4.25	0	0.329412
P05387	60S acidic ribosomal protein P2 OS=Homo sapiens GN=RPLP2 PE=1 SV=1	0	0	0	0	0	0.457895	0.75	0	0
Q86YH2	Zinc finger protein 280B OS=Homo sapiens GN=ZNF280B PE=1 SV=1	0	0	0	0	1.4	0.263158	2.3	0	0.304348
P30086	Phosphatidylethanolamine-binding protein 1 OS=Homo sapiens GN=PEBP1 PE=1 SV=3	0	0	0	0	2.8	0.557895	3.45	0	0.405797
Q9ULD9	Zinc finger protein 608 OS=Homo sapiens GN=ZNF608 PE=1 SV=3	0	0	0	0	0	0.526316	0.75	0	0
Q96EU7	C1GALT1-specific chaperone 1 OS=Homo sapiens GN=C1GALT1C1 PE=1 SV=1	0	0	0	0	1.4	0.489474	2.65	0	0.264151
Q6P4A8	Putative phospholipase B-like 1 OS=Homo sapiens GN=PLBD1 PE=1 SV=2	0	0	0	0	2.1	0.789474	0.75	0	1.4
P18075	Bone morphogenetic protein 7 OS=Homo sapiens GN=BMP7 PE=1 SV=1	0	0	0	0	2.1	0.689474	2.3	0	0.456522
Q5T8P6	RNA-binding protein 26 OS=Homo sapiens GN=RBM26 PE=1 SV=3	0	0	0	0	0	0.831579	0.75	0	0
P15884	Transcription factor 4 OS=Homo sapiens GN=TCF4 PE=1 SV=3	0	0	0	0	2.1	0.315789	2.35	0	0.446809
O14983	Sarcoplasmic/endoplasmic reticulum calcium ATPase 1 OS=Homo sapiens GN=ATP2A1 PE=1 SV=1	0	0	0	0	0	0.473684	0	0	0
O60911	Cathepsin L2 OS=Homo sapiens GN=CTSL2 PE=1 SV=2	0	0	0	0	1.4	0.136842	0	0	infinite
O75340	Programmed cell death protein 6 OS=Homo sapiens GN=PDCD6 PE=1 SV=1	0	0	0	0	0	0.347368	0	0	0
P00558	Phosphoglycerate kinase 1 OS=Homo sapiens GN=PGK1 PE=1 SV=3	0	0	0	0	0	0.136842	1.2	0	0
P05090	Apolipoprotein D OS=Homo sapiens GN=APOD PE=1 SV=1	0	0	0	0	0	0.5	0	0	0
P27635	60S ribosomal protein L10 OS=Homo sapiens GN=RPL10 PE=1 SV=4	0	0	0	0	0	0.0842105	0	0	0
P28072	Proteasome subunit beta type-6 OS=Homo sapiens GN=PSMB6 PE=1 SV=4	0	0	0	0	0	1.12105	0.8	0	0
P36508	Zinc finger protein 76 OS=Homo sapiens GN=ZNF76 PE=2 SV=2	0	0	0	0	1.4	0.284211	0	0	infinite
P49720	Proteasome subunit beta type-3 OS=Homo sapiens GN=PSMB3 PE=1 SV=2	0	0	0	0	0	0.347368	0	0	0
P53634	Dipeptidyl peptidase 1 OS=Homo sapiens GN=CTSC PE=1 SV=1	0	0	0	0	1.4	0.342105	0	0	infinite
P59665	Neutrophil defensin 1 OS=Homo sapiens GN=DEFA1 PE=1 SV=1	0	0	0	0	0	0.215789	0	0	0
P59666	Neutrophil defensin 3 OS=Homo sapiens GN=DEFA3 PE=1 SV=1	0	0	0	0	0	0.215789	0	0	0
P61978	Heterogeneous nuclear ribonucleoprotein K OS=Homo sapiens GN=HNRNPK PE=1 SV=1	0	0	0	0	1.4	0.826316	0	0	infinite
Q09666	Neuroblast differentiation-associated protein AHNAK OS=Homo sapiens GN=AHNAK PE=1 SV=2	0	0	0	0	0	0.484211	0	0	0
Q13148	TAR DNA-binding protein 43 OS=Homo sapiens GN=TARDBP PE=1 SV=1	0	0	0	0	0	0.368421	0	0	0
Q15323	Keratin, type I cuticular Ha1 OS=Homo sapiens GN=KRT31 PE=1 SV=3	0	0	0	0	2.8	1.72105	0	0	infinite
Q8N0W3	L-fucose kinase OS=Homo sapiens GN=FUK PE=2 SV=2	0	0	0	0	0	0.1	1.2	0	0
Q9UBG3	Cornulin OS=Homo sapiens GN=CRNN PE=1 SV=1	0	0	0	0	0	0.136842	0.8	0	0
Q9UHD9	Ubiquilin-2 OS=Homo sapiens GN=UBQLN2 PE=1 SV=2	0	0	0	0	0	0.552632	0	0	0
Q9UJU2	Lymphoid enhancer-binding factor 1 OS=Homo sapiens GN=LEF1 PE=1 SV=1	0	0	0	0	0	0.305263	0.8	0	0
Q9ULT8	E3 ubiquitin-protein ligase HECTD1 OS=Homo sapiens GN=HECTD1 PE=1 SV=2	0	0	0	0	0	0.642105	0	0	0
Q9Y4R8	Telomere length regulation protein TEL2 homolog OS=Homo sapiens GN=TELO2 PE=1 SV=2	0	0	0	0	0	0.236842	0	0	0
O60762	Dolichol-phosphate mannosyltransferase OS=Homo sapiens GN=DPM1 PE=1 SV=1	0	0	0	0	0	0.0631579	0	0	0
P14625	Endoplasmin OS=Homo sapiens GN=HSP90B1 PE=1 SV=1	0	0	0	0	0	0	0.8	0	0
P38646	Stress-70 protein, mitochondrial OS=Homo sapiens GN=HSPA9 PE=1 SV=2	0	0	0	0	1.4	0	0.8	0	0.875
P42677	40S ribosomal protein S27 OS=Homo sapiens GN=RPS27 PE=1 SV=3	0	0	0	0	0	0.1	0	0	0
P46821	Microtubule-associated protein 1B OS=Homo sapiens GN=MAP1B PE=1 SV=1	0	0	0	0	0	0	0.8	0	0
P62424	60S ribosomal protein L7a OS=Homo sapiens GN=RPL7A PE=1 SV=2	0	0	0	0	0	0.0842105	0	0	0
P62750	60S ribosomal protein L23a OS=Homo sapiens GN=RPL23A PE=1 SV=1	0	0	0	0	0	0.215789	0	0	0
P78417	Glutathione S-transferase omega-1 OS=Homo sapiens GN=GSTO1 PE=1 SV=2	0	0	0	0	0	0.0842105	0	0	0
P83731	60S ribosomal protein L24 OS=Homo sapiens GN=RPL24 PE=1 SV=1	0	0	0	0	0	0.131579	0	0	0
Q8WXF1	Paraspeckle component 1 OS=Homo sapiens GN=PSPC1 PE=1 SV=1	0	0	0	0	1.4	0	0	0	infinite
Q9P258	Protein RCC2 OS=Homo sapiens GN=RCC2 PE=1 SV=2	0	0	0	0	0	0.0842105	0	0	0
Q9Y265	RuvB-like 1 OS=Homo sapiens GN=RUVBL1 PE=1 SV=1	0	0	0	0	0	0.331579	1.2	0	0
Q9Y2X3	Nucleolar protein 58 OS=Homo sapiens GN=NOP58 PE=1 SV=1	0	0	0	0	0	0.131579	0	0	0
Q86TB9	Protein PAT1 homolog 1 OS=Homo sapiens GN=PATL1 PE=1 SV=2	0	0	0	0	1.4	0.315789	1.2	0	0.583333
Q13451	Peptidyl-prolyl cis-trans isomerase FKBP5 OS=Homo sapiens GN=FKBP5 PE=1 SV=2	0	0	0	0	0	0.147368	1.2	0	0
Q07889	Son of sevenless homolog 1 OS=Homo sapiens GN=SOS1 PE=1 SV=1	0	0	0	0	0	0.236842	0.8	0	0
Q9H5H4	Zinc finger protein 768 OS=Homo sapiens GN=ZNF768 PE=1 SV=2	0	0	0	0	2.1	0.194737	0	0	infinite
Q8NBS9	Thioredoxin domain-containing protein 5 OS=Homo sapiens GN=TXNDC5 PE=1 SV=2	0	0	0	0	0	0.163158	1.2	0	0
P37275	Zinc finger E-box-binding homeobox 1 OS=Homo sapiens GN=ZEB1 PE=1 SV=2	0	0	0	0	0	0.163158	0.8	0	0
P35568	Insulin receptor substrate 1 OS=Homo sapiens GN=IRS1 PE=1 SV=1	0	0	0	0	1.4	0.163158	0	0	infinite
Q8NA72	Centrosomal protein POC5 OS=Homo sapiens GN=C5orf37 PE=1 SV=2	0	0	0	0	0	0.394737	0	0	0
Q13191	E3 ubiquitin-protein ligase CBL-B OS=Homo sapiens GN=CBLB PE=1 SV=2	0	0	0	0	0	0.378947	0	0	0
Q9BWE0	Replication initiator 1 OS=Homo sapiens GN=REPIN1 PE=1 SV=1	0	0	0	0	0	0.0842105	0.8	0	0
O76061	Stanniocalcin-2 OS=Homo sapiens GN=STC2 PE=1 SV=1	0	0	0	0	1.4	0	0.8	0	0.875
P23284	Peptidyl-prolyl cis-trans isomerase B OS=Homo sapiens GN=PPIB PE=1 SV=2	0	0	0	0	1.4	0.131579	0	0	infinite
Q8IUW5	RELT-like protein 1 OS=Homo sapiens GN=RELL1 PE=1 SV=1	0	0	0	0	1.4	0.173684	0	0	infinite
Q8N0Y2	Zinc finger protein 444 OS=Homo sapiens GN=ZNF444 PE=1 SV=1	0	0	0	0	1.4	0.131579	0	0	infinite
Q9UKN5	PR domain zinc finger protein 4 OS=Homo sapiens GN=PRDM4 PE=1 SV=3	0	0	0	0	1.4	0.0842105	0	0	infinite
P61964	WD repeat-containing protein 5 OS=Homo sapiens GN=WDR5 PE=1 SV=1	0	0	0	0	0	0.131579	0	0	0
P20042	Eukaryotic translation initiation factor 2 subunit 2 OS=Homo sapiens GN=EIF2S2 PE=1 SV=2	0	0	0	0	0	0.194737	0	0	0
O43660	Pleiotropic regulator 1 OS=Homo sapiens GN=PLRG1 PE=1 SV=1	0	0	0	0	0	0.184211	0	0	0
P04062	Glucosylceramidase OS=Homo sapiens GN=GBA PE=1 SV=3	0	0	0	0	0	0.147368	0	0	0
Q9NVE7	Pantothenate kinase 4 OS=Homo sapiens GN=PANK4 PE=1 SV=1	0	0	0	0	0	0.194737	0	0	0
Q9NTJ4	Alpha-mannosidase 2C1 OS=Homo sapiens GN=MAN2C1 PE=1 SV=1	0	0	0	0	0	0.263158	0	0	0
O75808	Calpain-15 OS=Homo sapiens GN=SOLH PE=1 SV=1	0	0	0	0	0	0.263158	0	0	0
A6NFI3	Zinc finger protein 316 OS=Homo sapiens GN=ZNF316 PE=1 SV=1	0	0	0	0	0	0.184211	0	0	0
Q6ZW49	PAX-interacting protein 1 OS=Homo sapiens GN=PAXIP1 PE=1 SV=1	0	0	0	0	0	0.184211	0	0	0
Q7Z5J4	Retinoic acid-induced protein 1 OS=Homo sapiens GN=RAI1 PE=1 SV=2	0	0	0	0	0	0.147368	0	0	0
Q8IZD9	Dedicator of cytokinesis protein 3 OS=Homo sapiens GN=DOCK3 PE=1 SV=1	0	0	0	0	0	0.147368	0	0	0
Q969W8	Zinc finger protein 566 OS=Homo sapiens GN=ZNF566 PE=2 SV=1	0	0	0	0	0	0.0789474	1.2	0	0
Q12986	Transcriptional repressor NF-X1 OS=Homo sapiens GN=NFX1 PE=1 SV=2	0	0	0	0	0	0.115789	1.2	0	0
Q12837	POU domain, class 4, transcription factor 2 OS=Homo sapiens GN=POU4F2 PE=1 SV=2	0	0	0	0	0	0.326316	0	0	0
Q15018	BRISC complex subunit Abro1 OS=Homo sapiens GN=FAM175B PE=1 SV=2	0	0	0	0	0	0.163158	0	0	0
Q14865	AT-rich interactive domain-containing protein 5B OS=Homo sapiens GN=ARID5B PE=1 SV=3	0	0	0	0	0	0.0789474	0	0	0
Q9NXR7	BRCA1-A complex subunit BRE OS=Homo sapiens GN=BRE PE=1 SV=2	0	0	0	0	0	0.210526	0	0	0
Q8WYQ9	Zinc finger CCHC domain-containing protein 14 OS=Homo sapiens GN=ZCCHC14 PE=1 SV=1	0	0	0	0	0	0.178947	0	0	0
P99999	Cytochrome c OS=Homo sapiens GN=CYCS PE=1 SV=2	0	0	0	0	0	0	0.8	0	0
Q15185	Prostaglandin E synthase 3 OS=Homo sapiens GN=PTGES3 PE=1 SV=1	0	0	0	0	0	0	0.8	0	0
Q13227	G protein pathway suppressor 2 OS=Homo sapiens GN=GPS2 PE=1 SV=3	0	0	0	0	0	0	0.8	0	0
Q8N6T3	ADP-ribosylation factor GTPase-activating protein 1 OS=Homo sapiens GN=ARFGAP1 PE=1 SV=2	0	0	0	0	0	0	0.8	0	0
Q9NZJ4	Sacsin OS=Homo sapiens GN=SACS PE=1 SV=2	0	0	0	0	0	0	0.8	0	0
P36954	DNA-directed RNA polymerase II subunit RPB9 OS=Homo sapiens GN=POLR2I PE=1 SV=1	0	0	0	0	0	0.0842105	0	0	0
Q9Y5R8	Trafficking protein particle complex subunit 1 OS=Homo sapiens GN=TRAPPC1 PE=1 SV=1	0	0	0	0	0	0.0842105	0	0	0
Q9BSD7	Nucleoside-triphosphatase C1orf57 OS=Homo sapiens GN=C1orf57 PE=1 SV=1	0	0	0	0	0	0.0842105	0	0	0
Q9HA64	Ketosamine-3-kinase OS=Homo sapiens GN=FN3KRP PE=1 SV=2	0	0	0	0	0	0.131579	0	0	0
Q9UBE0	SUMO-activating enzyme subunit 1 OS=Homo sapiens GN=SAE1 PE=1 SV=1	0	0	0	0	0	0.131579	0	0	0
Q9Y5A6	Zinc finger and SCAN domain-containing protein 21 OS=Homo sapiens GN=ZSCAN21 PE=2 SV=2	0	0	0	0	0	0.173684	0	0	0
Q9BU76	Multiple myeloma tumor-associated protein 2 OS=Homo sapiens GN=MMTAG2 PE=1 SV=1	0	0	0	0	0	0.0842105	0	0	0
Q01851	POU domain, class 4, transcription factor 1 OS=Homo sapiens GN=POU4F1 PE=2 SV=3	0	0	0	0	0	0.131579	0	0	0
Q9H977	WD repeat-containing protein 54 OS=Homo sapiens GN=WDR54 PE=1 SV=1	0	0	0	0	0	0.0842105	0	0	0
Q9BYG5	Partitioning defective 6 homolog beta OS=Homo sapiens GN=PARD6B PE=1 SV=1	0	0	0	0	0	0.0842105	0	0	0
Q8N8R5	UPF0565 protein C2orf69 OS=Homo sapiens GN=C2orf69 PE=2 SV=1	0	0	0	0	0	0.0842105	0	0	0
P51570	Galactokinase OS=Homo sapiens GN=GALK1 PE=1 SV=1	0	0	0	0	0	0.0842105	0	0	0
Q8NBT0	WD repeat-containing protein 51A OS=Homo sapiens GN=WDR51A PE=2 SV=2	0	0	0	0	0	0.0842105	0	0	0
P49023	Paxillin OS=Homo sapiens GN=PXN PE=1 SV=2	0	0	0	0	0	0.0842105	0	0	0
Q86YR5	G-protein-signaling modulator 1 OS=Homo sapiens GN=GPSM1 PE=1 SV=2	0	0	0	0	0	0.0842105	0	0	0
Q03112	MDS1 and EVI1 complex locus protein EVI1 OS=Homo sapiens GN=MECOM PE=1 SV=2	0	0	0	0	0	0.131579	0	0	0
O43164	E3 ubiquitin-protein ligase Praja-2 OS=Homo sapiens GN=PJA2 PE=1 SV=4	0	0	0	0	0	0.0842105	0	0	0
Q8IWQ3	BR serine/threonine-protein kinase 2 OS=Homo sapiens GN=BRSK2 PE=1 SV=3	0	0	0	0	0	0.0842105	0	0	0
Q14872	Metal regulatory transcription factor 1 OS=Homo sapiens GN=MTF1 PE=1 SV=2	0	0	0	0	0	0.0842105	0	0	0
Q92598	Heat shock protein 105 kDa OS=Homo sapiens GN=HSPH1 PE=1 SV=1	0	0	0	0	0	0.0842105	0	0	0
Q9BRR8	G patch domain-containing protein 1 OS=Homo sapiens GN=GPATCH1 PE=1 SV=1	0	0	0	0	0	0.0842105	0	0	0
Q8TCN5	Zinc finger protein 507 OS=Homo sapiens GN=ZNF507 PE=1 SV=2	0	0	0	0	0	0.0842105	0	0	0
Q14596	Next to BRCA1 gene 1 protein OS=Homo sapiens GN=NBR1 PE=1 SV=2	0	0	0	0	0	0.0842105	0	0	0
Q9Y3R0	Glutamate receptor-interacting protein 1 OS=Homo sapiens GN=GRIP1 PE=1 SV=2	0	0	0	0	0	0.0842105	0	0	0
Q9NUA8	Zinc finger and BTB domain-containing protein 40 OS=Homo sapiens GN=ZBTB40 PE=1 SV=4	0	0	0	0	0	0.0842105	0	0	0
P09884	DNA polymerase alpha catalytic subunit OS=Homo sapiens GN=POLA1 PE=1 SV=2	0	0	0	0	0	0.0842105	0	0	0
Q9C0D5	Protein TANC1 OS=Homo sapiens GN=TANC1 PE=1 SV=2	0	0	0	0	0	0.0842105	0	0	0
Q96T58	Msx2-interacting protein OS=Homo sapiens GN=SPEN PE=1 SV=1	0	0	0	0	0	0.0842105	0	0	0
P61457	Pterin-4-alpha-carbinolamine dehydratase OS=Homo sapiens GN=PCBD1 PE=1 SV=2	0	0	0	0	1.4	0	0	0	infinite
Q16740	Putative ATP-dependent Clp protease proteolytic subunit, mitochondrial OS=Homo sapiens GN=CLPP PE=1 SV=1	0	0	0	0	1.4	0	0	0	infinite
P62879	Guanine nucleotide-binding protein G(I)/G(S)/G(T) subunit beta-2 OS=Homo sapiens GN=GNB2 PE=1 SV=3	0	0	0	0	1.4	0	0	0	infinite
O76011	Keratin, type I cuticular Ha4 OS=Homo sapiens GN=KRT34 PE=1 SV=2	0	0	0	0	1.4	0	0	0	infinite
Q96PV7	Uncharacterized protein KIAA1931 OS=Homo sapiens GN=KIAA1931 PE=2 SV=2	0	0	0	0	1.4	0	0	0	infinite
O14497	AT-rich interactive domain-containing protein 1A OS=Homo sapiens GN=ARID1A PE=1 SV=3	0	0	0	0	2.1	0	0	0	infinite
Q4G0P3	Hydrocephalus-inducing protein homolog OS=Homo sapiens GN=HYDIN PE=1 SV=2	0	0	0	0	1.4	0	0	0	infinite
Q9NQV6	PR domain zinc finger protein 10 OS=Homo sapiens GN=PRDM10 PE=1 SV=2	0	0	0	0	0	0	0	0	0
O75592	Probable E3 ubiquitin-protein ligase MYCBP2 OS=Homo sapiens GN=MYCBP2 PE=1 SV=3	0	0	0	0	0	0	0	0	0
Q9UHW5	GPN-loop GTPase 3 OS=Homo sapiens GN=GPN3 PE=1 SV=2	0	0	0	0	0	0.194737	0	0	0
Q9BT23	LIM domain-containing protein 2 OS=Homo sapiens GN=LIMD2 PE=1 SV=1	0	0	0	0	0	0.0631579	0	0	0
P61966	AP-1 complex subunit sigma-1A OS=Homo sapiens GN=AP1S1 PE=1 SV=1	0	0	0	0	0	0.0631579	0	0	0
Q9NWZ8	Gem-associated protein 8 OS=Homo sapiens GN=GEMIN8 PE=1 SV=1	0	0	0	0	0	0.1	0	0	0
P21673	Diamine acetyltransferase 1 OS=Homo sapiens GN=SAT1 PE=1 SV=1	0	0	0	0	0	0.0631579	0	0	0
P62487	DNA-directed RNA polymerase II subunit RPB7 OS=Homo sapiens GN=POLR2G PE=1 SV=1	0	0	0	0	0	0.0631579	0	0	0
Q2M2I5	Keratin, type I cytoskeletal 24 OS=Homo sapiens GN=KRT24 PE=1 SV=1	0	0	0	0	0	0.194737	0	0	0
Q9BXS5	AP-1 complex subunit mu-1 OS=Homo sapiens GN=AP1M1 PE=1 SV=3	0	0	0	0	0	0.131579	0	0	0
P31153	S-adenosylmethionine synthase isoform type-2 OS=Homo sapiens GN=MAT2A PE=1 SV=1	0	0	0	0	0	0.1	0	0	0
O43396	Thioredoxin-like protein 1 OS=Homo sapiens GN=TXNL1 PE=1 SV=3	0	0	0	0	0	0.0631579	0	0	0
Q96FX7	tRNA (adenine-N(1)-)-methyltransferase catalytic subunit TRMT61A OS=Homo sapiens GN=TRMT61A PE=1 SV=1	0	0	0	0	0	0.0631579	0	0	0
Q9UFF9	CCR4-NOT transcription complex subunit 8 OS=Homo sapiens GN=CNOT8 PE=1 SV=1	0	0	0	0	0	0.0631579	0	0	0
P04818	Thymidylate synthase OS=Homo sapiens GN=TYMS PE=1 SV=3	0	0	0	0	0	0.0631579	0	0	0
Q9UHD1	Cysteine and histidine-rich domain-containing protein 1 OS=Homo sapiens GN=CHORDC1 PE=1 SV=2	0	0	0	0	0	0.0631579	0	0	0
P04035	3-hydroxy-3-methylglutaryl-coenzyme A reductase OS=Homo sapiens GN=HMGCR PE=1 SV=1	0	0	0	0	0	0.163158	0	0	0
Q7Z6M1	Rab9 effector protein with kelch motifs OS=Homo sapiens GN=RABEPK PE=1 SV=1	0	0	0	0	0	0.0631579	0	0	0
Q9Y383	Putative RNA-binding protein Luc7-like 2 OS=Homo sapiens GN=LUC7L2 PE=1 SV=2	0	0	0	0	0	0.0631579	0	0	0
Q9HDC9	Adipocyte plasma membrane-associated protein OS=Homo sapiens GN=APMAP PE=1 SV=2	0	0	0	0	0	0.0631579	0	0	0
Q5M7Z0	RING finger and transmembrane domain-containing protein 1 OS=Homo sapiens GN=RNFT1 PE=2 SV=2	0	0	0	0	0	0.0631579	0	0	0
P17036	Zinc finger protein 3 OS=Homo sapiens GN=ZNF3 PE=1 SV=3	0	0	0	0	0	0.0631579	0	0	0
Q6ZS11	Ras and Rab interactor-like protein OS=Homo sapiens GN=RINL PE=2 SV=1	0	0	0	0	0	0.0631579	0	0	0
O14964	Hepatocyte growth factor-regulated tyrosine kinase substrate OS=Homo sapiens GN=HGS PE=1 SV=1	0	0	0	0	0	0.1	0	0	0
Q9HBF4	Zinc finger FYVE domain-containing protein 1 OS=Homo sapiens GN=ZFYVE1 PE=1 SV=1	0	0	0	0	0	0.1	0	0	0
Q7Z3K6	Mesoderm induction early response protein 3 OS=Homo sapiens GN=MIER3 PE=1 SV=2	0	0	0	0	0	0.0631579	0	0	0
Q9NW07	Zinc finger protein 358 OS=Homo sapiens GN=ZNF358 PE=1 SV=2	0	0	0	0	0	0.0631579	0	0	0
Q13490	Baculoviral IAP repeat-containing protein 2 OS=Homo sapiens GN=BIRC2 PE=1 SV=2	0	0	0	0	0	0.0631579	0	0	0
Q8IW92	Beta-galactosidase-1-like protein 2 OS=Homo sapiens GN=GLB1L2 PE=2 SV=1	0	0	0	0	0	0.0631579	0	0	0
O60294	Leucine carboxyl methyltransferase 2 OS=Homo sapiens GN=LCMT2 PE=1 SV=3	0	0	0	0	0	0.0631579	0	0	0
P56524	Histone deacetylase 4 OS=Homo sapiens GN=HDAC4 PE=1 SV=3	0	0	0	0	0	0.1	0	0	0
Q9UPU5	Ubiquitin carboxyl-terminal hydrolase 24 OS=Homo sapiens GN=USP24 PE=1 SV=3	0	0	0	0	0	0.226316	0	0	0
Q15678	Tyrosine-protein phosphatase non-receptor type 14 OS=Homo sapiens GN=PTPN14 PE=1 SV=2	0	0	0	0	0	0.1	0	0	0
Q8TAG9	Exocyst complex component 6 OS=Homo sapiens GN=EXOC6 PE=1 SV=3	0	0	0	0	0	0.0631579	0	0	0
Q6P3X3	Tetratricopeptide repeat protein 27 OS=Homo sapiens GN=TTC27 PE=1 SV=1	0	0	0	0	0	0.0631579	0	0	0
P49754	Vacuolar protein sorting-associated protein 41 homolog OS=Homo sapiens GN=VPS41 PE=1 SV=3	0	0	0	0	0	0.0631579	0	0	0
P42695	Condensin-2 complex subunit D3 OS=Homo sapiens GN=NCAPD3 PE=1 SV=2	0	0	0	0	0	0.0631579	0	0	0
Q68CP9	AT-rich interactive domain-containing protein 2 OS=Homo sapiens GN=ARID2 PE=1 SV=2	0	0	0	0	0	0.0631579	0	0	0
P50851	Lipopolysaccharide-responsive and beige-like anchor protein OS=Homo sapiens GN=LRBA PE=1 SV=4	0	0	0	0	0	0.1	0	0	0
Q9UK97	F-box only protein 9 OS=Homo sapiens GN=FBXO9 PE=2 SV=1	0	0	0	0	0	5.17368	0	0	0
O76003	Glutaredoxin-3 OS=Homo sapiens GN=GLRX3 PE=1 SV=2	0	0	0	0	0	0.115789	0	0	0
Q9Y316	Protein MEMO1 OS=Homo sapiens GN=MEMO1 PE=1 SV=1	0	0	0	0	0	0.0789474	0	0	0
Q8ND56	Protein LSM14 homolog A OS=Homo sapiens GN=LSM14A PE=1 SV=3	0	0	0	0	0	0.115789	0	0	0
Q99958	Forkhead box protein C2 OS=Homo sapiens GN=FOXC2 PE=1 SV=1	0	0	0	0	0	0.115789	0	0	0
Q96F46	Interleukin-17 receptor A OS=Homo sapiens GN=IL17RA PE=1 SV=2	0	0	0	0	0	0.115789	0	0	0
O15409	Forkhead box protein P2 OS=Homo sapiens GN=FOXP2 PE=1 SV=2	0	0	0	0	0	0.0789474	0	0	0
Q709F0	Acyl-CoA dehydrogenase family member 11 OS=Homo sapiens GN=ACAD11 PE=1 SV=2	0	0	0	0	0	0.0789474	0	0	0
Q32P44	Echinoderm microtubule-associated protein-like 3 OS=Homo sapiens GN=EML3 PE=1 SV=1	0	0	0	0	0	0.0789474	0	0	0
Q70EK8	Inactive ubiquitin carboxyl-terminal hydrolase 53 OS=Homo sapiens GN=USP53 PE=2 SV=2	0	0	0	0	0	0.0789474	0	0	0
Q9HAZ2	PR domain zinc finger protein 16 OS=Homo sapiens GN=PRDM16 PE=1 SV=3	0	0	0	0	0	0.0789474	0	0	0
Q12923	Tyrosine-protein phosphatase non-receptor type 13 OS=Homo sapiens GN=PTPN13 PE=1 SV=2	0	0	0	0	0	0.115789	0	0	0
P21108	Ribose-phosphate pyrophosphokinase 3 OS=Homo sapiens GN=PRPS1L1 PE=1 SV=2	0	0	0	0	0	0	0	0	0
Q09160	HLA class I histocompatibility antigen, A-80 alpha chain OS=Homo sapiens GN=HLA-A PE=2 SV=1	0	0	0	0	0	0	0	0	0
Q99687	Homeobox protein Meis3 OS=Homo sapiens GN=MEIS3 PE=1 SV=3	0	0	0	0	0	0	0	0	0
O15173	Membrane-associated progesterone receptor component 2 OS=Homo sapiens GN=PGRMC2 PE=1 SV=1	0	0	0	0	0	0	0	0	0
Q86SR0	Secreted Ly-6/uPAR-related protein 2 OS=Homo sapiens GN=SLURP2 PE=2 SV=1	0	0	0	0	0	0	0	0	0
P01591	Immunoglobulin J chain OS=Homo sapiens GN=IGJ PE=1 SV=4	0	0	0	0	0	0	0	0	0
A6NNY8	Ubiquitin carboxyl-terminal hydrolase 27 OS=Homo sapiens GN=USP27X PE=2 SV=3	0	0	0	0	0	0	0	0	0
P15153	Ras-related C3 botulinum toxin substrate 2 OS=Homo sapiens GN=RAC2 PE=1 SV=1	0	0	0	0	0	0	0	0	0
P12532	Creatine kinase U-type, mitochondrial OS=Homo sapiens GN=CKMT1A PE=1 SV=1	0	0	0	0	0	0	0	0	0
Q8IUE6	Histone H2A type 2-B OS=Homo sapiens GN=HIST2H2AB PE=1 SV=3	0	0	0	0	0	0	0	0	0
Q9HCE6	Rho guanine nucleotide exchange factor 10-like protein OS=Homo sapiens GN=ARHGEF10L PE=1 SV=2	0	0	0	0	0	0	0	0	0
P02808	Statherin OS=Homo sapiens GN=STATH PE=1 SV=2	0	0	0	0	0	0	0	0	0
P28066	Proteasome subunit alpha type-5 OS=Homo sapiens GN=PSMA5 PE=1 SV=3	0	0	0	0	0	0	0	0	0
P23771	Trans-acting T-cell-specific transcription factor GATA-3 OS=Homo sapiens GN=GATA3 PE=1 SV=1	0	0	0	0	0	0	0	0	0
Q9NP59	Solute carrier family 40 member 1 OS=Homo sapiens GN=SLC40A1 PE=1 SV=1	0	0	0	0	0	0	0	0	0
Q9NXV2	BTB/POZ domain-containing protein KCTD5 OS=Homo sapiens GN=KCTD5 PE=1 SV=1	0	0	0	0	0	0	0	0	0
Q9NRD1	F-box only protein 6 OS=Homo sapiens GN=FBXO6 PE=1 SV=1	0	0	0	0	0	0	0	0	0
Q9Y678	Coatomer subunit gamma OS=Homo sapiens GN=COPG PE=1 SV=1	0	0	0	0	0	0	0	0	0
Q99497	Protein DJ-1 OS=Homo sapiens GN=PARK7 PE=1 SV=2	0	0	0	0	0	0	0	0	0
Q8WUD1	Ras-related protein Rab-2B OS=Homo sapiens GN=RAB2B PE=1 SV=1	0	0	0	0	0	0	0	0	0
Q9UGJ0	5'-AMP-activated protein kinase subunit gamma-2 OS=Homo sapiens GN=PRKAG2 PE=1 SV=1	0	0	0	0	0	0	0	0	0
P10155	60 kDa SS-A/Ro ribonucleoprotein OS=Homo sapiens GN=TROVE2 PE=1 SV=2	0	0	0	0	0	0	0	0	0
P37837	Transaldolase OS=Homo sapiens GN=TALDO1 PE=1 SV=2	0	0	0	0	0	0	0	0	0
P19338	Nucleolin OS=Homo sapiens GN=NCL PE=1 SV=3	0	0	0	0	0	0	0	0	0
P14136	Glial fibrillary acidic protein OS=Homo sapiens GN=GFAP PE=1 SV=1	0	0	0	0	0	0	0	0	0
Q66LE6	Serine/threonine-protein phosphatase 2A 55 kDa regulatory subunit B delta isoform OS=Homo sapiens GN=PPP2R2D PE=1 SV=1	0	0	0	0	0	0	0	0	0
Q00005	Serine/threonine-protein phosphatase 2A 55 kDa regulatory subunit B beta isoform OS=Homo sapiens GN=PPP2R2B PE=2 SV=1	0	0	0	0	0	0	0	0	0
P20618	Proteasome subunit beta type-1 OS=Homo sapiens GN=PSMB1 PE=1 SV=2	0	0	0	0	0	0	0	0	0
P28070	Proteasome subunit beta type-4 OS=Homo sapiens GN=PSMB4 PE=1 SV=4	0	0	0	0	0	0	0	0	0
Q9H0E2	Toll-interacting protein OS=Homo sapiens GN=TOLLIP PE=1 SV=1	0	0	0	0	0	0	0	0	0
Q92928	Putative Ras-related protein Rab-1C OS=Homo sapiens GN=RAB1C PE=5 SV=2	0	0	0	0	0	0	0	0	0
O43169	Cytochrome b5 type B OS=Homo sapiens GN=CYB5B PE=1 SV=2	0	0	0	0	0	0	0	0	0
Q99735	Microsomal glutathione S-transferase 2 OS=Homo sapiens GN=MGST2 PE=1 SV=1	0	0	0	0	0	0	0	0	0
Q15125	3-beta-hydroxysteroid-Delta(8),Delta(7)-isomerase OS=Homo sapiens GN=EBP PE=1 SV=3	0	0	0	0	0	0	0	0	0
Q8WY22	BRI3-binding protein OS=Homo sapiens GN=BRI3BP PE=1 SV=1	0	0	0	0	0	0	0	0	0
Q9UH99	SUN domain-containing protein 2 OS=Homo sapiens GN=SUN2 PE=1 SV=3	0	0	0	0	0	0	0	0	0
Q9UKT4	F-box only protein 5 OS=Homo sapiens GN=FBXO5 PE=1 SV=1	0	0	0	0	0	0	0	0	0
Q9C0F1	Uncharacterized protein KIAA1712 OS=Homo sapiens GN=KIAA1712 PE=1 SV=2	0	0	0	0	0	0	0	0	0
P01833	Polymeric immunoglobulin receptor OS=Homo sapiens GN=PIGR PE=1 SV=4	0	0	0	0	0	0	0	0	0
Q9NYF0	Dapper homolog 1 OS=Homo sapiens GN=DACT1 PE=2 SV=2	0	0	0	0	0	0	0	0	0
Q8TF40	Folliculin-interacting protein 1 OS=Homo sapiens GN=FNIP1 PE=1 SV=2	0	0	0	0	0	0	0	0	0
P04279	Semenogelin-1 OS=Homo sapiens GN=SEMG1 PE=1 SV=2	0	0	0	0	0	0	0	0	0
Q02383	Semenogelin-2 OS=Homo sapiens GN=SEMG2 PE=1 SV=1	0	0	0	0	0	0	0	0	0
Q9Y5F7	Protocadherin gamma-C4 OS=Homo sapiens GN=PCDHGC4 PE=1 SV=1	0	0	0	0	0	0	0	0	0
P02810	Salivary acidic proline-rich phosphoprotein 1/2 OS=Homo sapiens GN=PRH1 PE=1 SV=2	0	0	0	0	0	0	0	0	0
P13716	Delta-aminolevulinic acid dehydratase OS=Homo sapiens GN=ALAD PE=1 SV=1	0	0	0	0	0	0	0	0	0
P55854	Small ubiquitin-related modifier 3 OS=Homo sapiens GN=SUMO3 PE=1 SV=2	0	0	0	0	0	0	0	0	0
Q6EEV6	Small ubiquitin-related modifier 4 OS=Homo sapiens GN=SUMO4 PE=1 SV=2	0	0	0	0	0	0	0	0	0
Q9UHK0	Nuclear fragile X mental retardation-interacting protein 1 OS=Homo sapiens GN=NUFIP1 PE=1 SV=2	0	0	0	0	0	0	0	0	0
P36402	Transcription factor 7 OS=Homo sapiens GN=TCF7 PE=1 SV=3	0	0	0	0	0	0	0	0	0
Q9HCS4	Transcription factor 7-like 1 OS=Homo sapiens GN=TCF7L1 PE=2 SV=1	0	0	0	0	0	0	0	0	0
P04080	Cystatin-B OS=Homo sapiens GN=CSTB PE=1 SV=2	0	0	0	0	0	0	0	0	0
P54577	Tyrosyl-tRNA synthetase, cytoplasmic OS=Homo sapiens GN=YARS PE=1 SV=4	0	0	0	0	0	0	0	0	0
Q9NUQ9	Protein FAM49B OS=Homo sapiens GN=FAM49B PE=1 SV=1	0	0	0	0	0	0	0	0	0
Q9NSD9	Phenylalanyl-tRNA synthetase beta chain OS=Homo sapiens GN=FARSB PE=1 SV=2	0	0	0	0	0	0	0	0	0
P35232	Prohibitin OS=Homo sapiens GN=PHB PE=1 SV=1	0	0	0	0	0	0	0	0	0
P32969	60S ribosomal protein L9 OS=Homo sapiens GN=RPL9 PE=1 SV=1	0	0	0	0	0	0	0	0	0
P22626	Heterogeneous nuclear ribonucleoproteins A2/B1 OS=Homo sapiens GN=HNRNPA2B1 PE=1 SV=2	0	0	0	0	0	0	0	0	0
P36542	ATP synthase subunit gamma, mitochondrial OS=Homo sapiens GN=ATP5C1 PE=1 SV=1	0	0	0	0	0	0	0	0	0
P52272	Heterogeneous nuclear ribonucleoprotein M OS=Homo sapiens GN=HNRNPM PE=1 SV=3	0	0	0	0	0	0	0	0	0
Q02543	60S ribosomal protein L18a OS=Homo sapiens GN=RPL18A PE=1 SV=2	0	0	0	0	0	0	0	0	0
P18124	60S ribosomal protein L7 OS=Homo sapiens GN=RPL7 PE=1 SV=1	0	0	0	0	0	0	0	0	0
P61313	60S ribosomal protein L15 OS=Homo sapiens GN=RPL15 PE=1 SV=2	0	0	0	0	0	0	0	0	0
P63165	Small ubiquitin-related modifier 1 OS=Homo sapiens GN=SUMO1 PE=1 SV=1	0	0	0	0	0	0	0	0	0
Q04941	Proteolipid protein 2 OS=Homo sapiens GN=PLP2 PE=1 SV=1	0	0	0	0	0	0	0	0	0
Q9P0S3	ORM1-like protein 1 OS=Homo sapiens GN=ORMDL1 PE=2 SV=1	0	0	0	0	0	0	0	0	0
Q8N138	ORM1-like protein 3 OS=Homo sapiens GN=ORMDL3 PE=2 SV=1	0	0	0	0	0	0	0	0	0
Q53FV1	ORM1-like protein 2 OS=Homo sapiens GN=ORMDL2 PE=2 SV=2	0	0	0	0	0	0	0	0	0
P10620	Microsomal glutathione S-transferase 1 OS=Homo sapiens GN=MGST1 PE=1 SV=1	0	0	0	0	0	0	0	0	0
O60831	PRA1 family protein 2 OS=Homo sapiens GN=PRAF2 PE=1 SV=1	0	0	0	0	0	0	0	0	0
P51809	Vesicle-associated membrane protein 7 OS=Homo sapiens GN=VAMP7 PE=1 SV=3	0	0	0	0	0	0	0	0	0
Q96DR5	Short palate, lung and nasal epithelium carcinoma-associated protein 2 OS=Homo sapiens GN=SPLUNC2 PE=1 SV=2	0	0	0	0	0	0	0	0	0
Q99626	Homeobox protein CDX-2 OS=Homo sapiens GN=CDX2 PE=1 SV=2	0	0	0	0	0	0	0	0	0
Q96HY6	DDRGK domain-containing protein 1 OS=Homo sapiens GN=DDRGK1 PE=1 SV=2	0	0	0	0	0	0	0	0	0
Q86W34	Archaemetzincin-2 OS=Homo sapiens GN=AMZ2 PE=1 SV=1	0	0	0	0	0	0	0	0	0
P51398	28S ribosomal protein S29, mitochondrial OS=Homo sapiens GN=DAP3 PE=1 SV=1	0	0	0	0	0	0	0	0	0
P37268	Squalene synthase OS=Homo sapiens GN=FDFT1 PE=1 SV=1	0	0	0	0	0	0	0	0	0
Q8TDL5	Long palate, lung and nasal epithelium carcinoma-associated protein 1 OS=Homo sapiens GN=LPLUNC1 PE=2 SV=1	0	0	0	0	0	0	0	0	0
P17017	Zinc finger protein 14 OS=Homo sapiens GN=ZNF14 PE=2 SV=2	0	0	0	0	0	0	0	0	0
Q9UBU7	Protein DBF4 homolog A OS=Homo sapiens GN=DBF4 PE=1 SV=1	0	0	0	0	0	0	0	0	0
Q15431	Synaptonemal complex protein 1 OS=Homo sapiens GN=SYCP1 PE=1 SV=2	0	0	0	0	0	0	0	0	0
P18583	Protein SON OS=Homo sapiens GN=SON PE=1 SV=3	0	0	0	0	0	0	0	0	0
P55000	Secreted Ly-6/uPAR-related protein 1 OS=Homo sapiens GN=SLURP1 PE=1 SV=2	0	0	0	0	0	0	0	0	0
P31949	Protein S100-A11 OS=Homo sapiens GN=S100A11 PE=1 SV=2	0	0	0	0	0	0	0	0	0
A0M8Q6	Ig lambda-7 chain C region OS=Homo sapiens GN=IGLC7 PE=1 SV=2	0	0	0	0	0	0	0	0	0
P21781	Keratinocyte growth factor OS=Homo sapiens GN=FGF7 PE=1 SV=1	0	0	0	0	0	0	0	0	0
Q2TVT4	Putative keratinocyte growth factor-like protein 1 OS=Homo sapiens GN=KGFLP1 PE=5 SV=1	0	0	0	0	0	0	0	0	0
P31025	Lipocalin-1 OS=Homo sapiens GN=LCN1 PE=1 SV=1	0	0	0	0	0	0	0	0	0
P17900	Ganglioside GM2 activator OS=Homo sapiens GN=GM2A PE=1 SV=4	0	0	0	0	0	0	0	0	0
O75629	Protein CREG1 OS=Homo sapiens GN=CREG1 PE=1 SV=1	0	0	0	0	0	0	0	0	0
Q9Y3B8	Oligoribonuclease, mitochondrial OS=Homo sapiens GN=REXO2 PE=1 SV=3	0	0	0	0	0	0	0	0	0
Q16563	Synaptophysin-like protein 1 OS=Homo sapiens GN=SYPL1 PE=1 SV=1	0	0	0	0	0	0	0	0	0
Q9NUM3	Zinc transporter ZIP9 OS=Homo sapiens GN=SLC39A9 PE=2 SV=2	0	0	0	0	0	0	0	0	0
Q7L5L3	Glycerophosphodiester phosphodiesterase domain-containing protein 3 OS=Homo sapiens GN=GDPD3 PE=2 SV=3	0	0	0	0	0	0	0	0	0
Q9NS23	Ras association domain-containing protein 1 OS=Homo sapiens GN=RASSF1 PE=1 SV=1	0	0	0	0	0	0	0	0	0
[truncated: 727 more rows]
