# Supplementary material for: DNA Damage Regulates Translation through β-TRCP Targeting of CReP
Source: PLoS Genet. 2015 Jun 19;11(6):e1005292. doi: 10.1371/journal.pgen.1005292 (PMC4474599; doi:10.1371/journal.pgen.1005292)
Supplement: S2 Table — In separate tabs, the raw data underlying Figs 4D, 5B and 6C. (XLSX) [file pgen.1005292.s014.xlsx]

## Sheet: Fig4D
chx time	wt	wt+MLN	11A	11A+MLN
0	95.4706	78.3649	107.41	104.49
2	50.5585	71.5415	82.4922	87.8757
4	21.1231	58.2978	50.3596	56.1472

## Sheet: Fig5B
hrs. UV	empty vector: CReP half-life=2.5 hr.	shb-TRCP1/2: CReP half-life=4.0 hr.			sh halflife	3.96615
0	1	1			wt halflife	2.52535
1	0.695069	0.87388
2	0.32943	0.651792
4	0.267103	0.309021

## Sheet: Fig6C
Time (hrs.)	GFP	CReP-wt	CReP-31A
-4	430.646	380.42	386.417
0	210.313	182.397	231.168
1	158.161	86.4156	224.862
2	195.77	179.781	279.63
4	250.455	253.629	302.741
6	281.107	277.091	346.501
Numbers are arbitrary values, generated by densitometry analysis of a western blot using QuantityOne, with background subtracted.
